# Supplementary material for: Deciphering the Impact of Temperature on Pleiotropic Consequences of RNA Polymerase Mutations
Source: Mol Biol Evol. 2025 Sep 16;42(10):msaf226. doi: 10.1093/molbev/msaf226 (PMC12503110; doi:10.1093/molbev/msaf226)
Supplement: msaf226_Supplementary_Data [file msaf226_supplementary_data.zip]

Archive with 4 entries (4 files):
- Source_code1.html
- Supplementary Table 4.xlsx
- Supplementary Table 6.xlsx
- Supplementary_tables_and_figures_.pdf
