# Supplementary material for: Deciphering the Impact of Temperature on Pleiotropic Consequences of RNA Polymerase Mutations
Source: Mol Biol Evol. 2025 Sep 16;42(10):msaf226. doi: 10.1093/molbev/msaf226 (PMC12503110; doi:10.1093/molbev/msaf226)
Supplement: msaf226_Supplementary_Data [file msaf226_supplementary_data.zip › Supplementary Table 4.xlsx]

## Sheet: correlations for 37C
correlations with distance and ddG performed for only 37C gene expression data
variable1	variable2	Rsquared	adjRsquared	FDR corrected p-value	structure
distance to sigma factor	total number of DEG	0.305886	0.132357	0.606448	6n62
distance to rpoC	total number of DEG	0.0716951	-0.160381	0.823084	6n62
distance to nontemp. DNA	total number of DEG	0.507003	0.383753	0.366477	6n62				p-value	FDR corrected p-value
distance to temp. DNA	total number of DEG	0.534536	0.41817	0.347514	6n62
distance to sigma factor	number of upregulated genes	0.282255	0.102819	0.62295	6n62
distance to rpoC	number of upregulated genes	0.127561	-0.0905491	0.747459	6n62
distance to nontemp. DNA	number of upregulated genes	0.413469	0.266836	0.478068	6n62
distance to temp. DNA	number of upregulated genes	0.483885	0.354856	0.387494	6n62
distance to sigma factor	number of downregulated genes	0.310226	0.137783	0.606448	6n62
distance to rpoC	number of downregulated genes	0.0364624	-0.204422	0.855595	6n62
distance to nontemp. DNA	number of downregulated genes	0.574338	0.467923	0.323419	6n62
distance to temp. DNA	number of downregulated genes	0.558008	0.44751	0.336378	6n62
distance to sigma factor	average level of upregulation	0.0726431	-0.159196	0.823084	6n62
distance to rpoC	average level of upregulation	0.209806	0.0122572	0.675881	6n62
distance to nontemp. DNA	average level of upregulation	0.0201524	-0.224809	0.87832	6n62
distance to temp. DNA	average level of upregulation	0.00487503	-0.243906	0.94938	6n62
distance to sigma factor	average level of downregulation	0.195028	-0.0062153	0.683589	6n62
distance to rpoC	average level of downregulation	0.0981056	-0.127368	0.779022	6n62
distance to nontemp. DNA	average level of downregulation	0.672283	0.590354	0.236663	6n62
distance to temp. DNA	average level of downregulation	0.394819	0.243524	0.499185	6n62
distance to sigma factor	total number of DEG	0.395912	0.24489	0.494592	5ipl
distance to rpoC	total number of DEG	0.00937302	-0.238284	0.91781	5ipl
distance to nontemp. DNA	total number of DEG	0.389746	0.237183	0.494592	5ipl
distance to temp. DNA	total number of DEG	0.0597492	-0.175313	0.826053	5ipl
distance to sigma factor	number of upregulated genes	0.338208	0.17276	0.552467	5ipl
distance to rpoC	number of upregulated genes	0.0354655	-0.205668	0.841134	5ipl
distance to nontemp. DNA	number of upregulated genes	0.273841	0.0923006	0.654406	5ipl
distance to temp. DNA	number of upregulated genes	0.075869	-0.155164	0.826053	5ipl
distance to sigma factor	number of downregulated genes	0.429242	0.286552	0.494592	5ipl
distance to rpoC	number of downregulated genes	0.000565987	-0.249293	0.995195	5ipl
distance to nontemp. DNA	number of downregulated genes	0.49096	0.3637	0.443579	5ipl
distance to temp. DNA	number of downregulated genes	0.0430122	-0.196235	0.841134	5ipl
distance to sigma factor	average level of upregulation	0.0200543	-0.224932	0.881047	5ipl
distance to rpoC	average level of upregulation	0.3933	0.241625	0.494592	5ipl
distance to nontemp. DNA	average level of upregulation	0.0645127	-0.169359	0.826053	5ipl
distance to temp. DNA	average level of upregulation	0.209775	0.0122186	0.774876	5ipl
distance to sigma factor	average level of downregulation	0.404909	0.256136	0.494592	5ipl
distance to rpoC	average level of downregulation	0.210696	0.0133703	0.774876	5ipl
distance to nontemp. DNA	average level of downregulation	0.775153	0.718941	0.185576	5ipl
distance to temp. DNA	average level of downregulation	0.000194081	-0.249757	0.995195	5ipl
distance to sigma factor	total number of DEG	0.222449	0.028061	0.716202	8hkc
distance to rpoC	total number of DEG	0.000893393	-0.248883	0.966092	8hkc
distance to nontemp. DNA	total number of DEG	0.211873	0.0148417	0.716202	8hkc
distance to temp. DNA	total number of DEG	0.216651	0.0208141	0.716202	8hkc
distance to sigma factor	number of upregulated genes	0.225815	0.0322691	0.716202	8hkc
distance to rpoC	number of upregulated genes	0.0152459	-0.230943	0.908661	8hkc
distance to nontemp. DNA	number of upregulated genes	0.123914	-0.0951078	0.812168	8hkc
distance to temp. DNA	number of upregulated genes	0.125584	-0.0930197	0.812168	8hkc
distance to sigma factor	number of downregulated genes	0.207793	0.0097411	0.716202	8hkc
distance to rpoC	number of downregulated genes	0.00192804	-0.24759	0.966092	8hkc
distance to nontemp. DNA	number of downregulated genes	0.297938	0.122422	0.679508	8hkc
distance to temp. DNA	number of downregulated genes	0.303964	0.129955	0.679508	8hkc
distance to sigma factor	average level of upregulation	0.0592921	-0.175885	0.822426	8hkc
distance to rpoC	average level of upregulation	0.349007	0.186259	0.636354	8hkc
distance to nontemp. DNA	average level of upregulation	0.0436431	-0.195446	0.844794	8hkc
distance to temp. DNA	average level of upregulation	0.00179959	-0.247751	0.966092	8hkc
distance to sigma factor	average level of downregulation	0.0785248	-0.151844	0.812168	8hkc
distance to rpoC	average level of downregulation	0.290052	0.112565	0.679508	8hkc
distance to nontemp. DNA	average level of downregulation	0.672736	0.59092	0.338711	8hkc
distance to temp. DNA	average level of downregulation	0.714319	0.642899	0.338711	8hkc
distance to sigma factor	total number of DEG	0.333841	0.167301	0.699798	6gfw
distance to rpoC	total number of DEG	0.00255132	-0.246811	0.960615	6gfw
distance to nontemp. DNA	total number of DEG	0.197886	-0.00264212	0.765958	6gfw
distance to temp. DNA	total number of DEG	0.114299	-0.107126	0.765958	6gfw
distance to sigma factor	number of upregulated genes	0.318206	0.147757	0.699798	6gfw
distance to rpoC	number of upregulated genes	0.0234222	-0.220722	0.871231	6gfw
distance to nontemp. DNA	number of upregulated genes	0.111498	-0.110627	0.765958	6gfw
distance to temp. DNA	number of upregulated genes	0.134552	-0.0818106	0.765958	6gfw
distance to sigma factor	number of downregulated genes	0.32952	0.1619	0.699798	6gfw
distance to rpoC	number of downregulated genes	0.00112536	-0.248593	0.960615	6gfw
distance to nontemp. DNA	number of downregulated genes	0.284753	0.105941	0.734778	6gfw
distance to temp. DNA	number of downregulated genes	0.0912192	-0.135976	0.765958	6gfw
distance to sigma factor	average level of upregulation	0.0836172	-0.145478	0.765958	6gfw
distance to rpoC	average level of upregulation	0.168918	-0.0388527	0.765958	6gfw
distance to nontemp. DNA	average level of upregulation	0.070939	-0.161326	0.767621	6gfw
distance to temp. DNA	average level of upregulation	0.139047	-0.0761907	0.765958	6gfw
distance to sigma factor	average level of downregulation	0.148977	-0.0637783	0.765958	6gfw
distance to rpoC	average level of downregulation	0.254674	0.0683419	0.765958	6gfw
distance to nontemp. DNA	average level of downregulation	0.729271	0.661589	0.340958	6gfw
distance to temp. DNA	average level of downregulation	0.00223641	-0.247204	0.960615	6gfw
distance to sigma factor	total number of DEG	0.0121564	-0.234805	0.907471	6jbq
distance to rpoC	total number of DEG	0.0121564	-0.234805	0.907471	6jbq
distance to nontemp. DNA	total number of DEG	0.0827036	-0.146621	0.81755	6jbq
distance to temp. DNA	total number of DEG	0.224418	0.0305225	0.772967	6jbq
distance to sigma factor	number of upregulated genes	0.000353538	-0.249558	0.980106	6jbq
distance to rpoC	number of upregulated genes	0.000353538	-0.249558	0.980106	6jbq
distance to nontemp. DNA	number of upregulated genes	0.100313	-0.124609	0.804273	6jbq
distance to temp. DNA	number of upregulated genes	0.208321	0.0104009	0.779588	6jbq
distance to sigma factor	number of downregulated genes	0.0322589	-0.209676	0.848821	6jbq
distance to rpoC	number of downregulated genes	0.0322589	-0.209676	0.848821	6jbq
distance to nontemp. DNA	number of downregulated genes	0.0637098	-0.170363	0.820189	6jbq
distance to temp. DNA	number of downregulated genes	0.226151	0.0326891	0.772967	6jbq
distance to sigma factor	average level of upregulation	0.320637	0.150797	0.736551	6jbq
distance to rpoC	average level of upregulation	0.320637	0.150797	0.736551	6jbq
distance to nontemp. DNA	average level of upregulation	0.126888	-0.0913904	0.804273	6jbq
distance to temp. DNA	average level of upregulation	0.0668955	-0.166381	0.820189	6jbq
distance to sigma factor	average level of downregulation	0.331664	0.16458	0.736551	6jbq
distance to rpoC	average level of downregulation	0.331664	0.16458	0.736551	6jbq
distance to nontemp. DNA	average level of downregulation	0.00167253	-0.247909	0.976986	6jbq
distance to temp. DNA	average level of downregulation	0.168298	-0.039628	0.779588	6jbq
distance to sigma factor	total number of DEG	0.44545	0.306813	0.480807	6pmj
distance to rpoC	total number of DEG	0.0452103	-0.193487	0.872415	6pmj
distance to nontemp. DNA	total number of DEG	0.38432	0.2304	0.555056	6pmj
distance to temp. DNA	total number of DEG	0.058526	-0.176843	0.872144	6pmj
distance to sigma factor	number of upregulated genes	0.40718	0.258975	0.542935	6pmj
distance to rpoC	number of upregulated genes	0.0908759	-0.136405	0.86668	6pmj
distance to nontemp. DNA	number of upregulated genes	0.269065	0.0863312	0.693801	6pmj
distance to temp. DNA	number of upregulated genes	0.0768666	-0.153917	0.86668	6pmj
distance to sigma factor	number of downregulated genes	0.457839	0.322299	0.480807	6pmj
distance to rpoC	number of downregulated genes	0.0191887	-0.226014	0.89528	6pmj
distance to nontemp. DNA	number of downregulated genes	0.485565	0.356956	0.480807	6pmj
distance to temp. DNA	number of downregulated genes	0.040424	-0.19947	0.872415	6pmj
distance to sigma factor	average level of upregulation	0.026621	-0.216724	0.887035	6pmj
distance to rpoC	average level of upregulation	0.301789	0.127236	0.677265	6pmj
distance to nontemp. DNA	average level of upregulation	0.0744921	-0.156885	0.86668	6pmj
distance to temp. DNA	average level of upregulation	0.224562	0.0307022	0.700537	6pmj
distance to sigma factor	average level of downregulation	0.276602	0.0957523	0.693801	6pmj
distance to rpoC	average level of downregulation	0.11221	-0.109738	0.8573	6pmj
distance to nontemp. DNA	average level of downregulation	0.778524	0.723155	0.292619	6pmj
distance to temp. DNA	average level of downregulation	0.00260334	-0.246746	0.956127	6pmj
distance to sigma factor	total number of DEG	0.411935	0.264918	0.543026	6uu9
distance to rpoC	total number of DEG	0.00545272	-0.243184	0.940751	6uu9
distance to nontemp. DNA	total number of DEG	0.309159	0.136449	0.648006	6uu9
distance to temp. DNA	total number of DEG	0.124128	-0.0948399	0.812333	6uu9
distance to RNA	total number of DEG	0.091347	-0.135816	0.821847	6uu9
distance to sigma factor	number of upregulated genes	0.36537	0.206712	0.617723	6uu9
distance to rpoC	number of upregulated genes	0.0260932	-0.217384	0.877332	6uu9
distance to nontemp. DNA	number of upregulated genes	0.202237	0.00279593	0.812333	6uu9
distance to temp. DNA	number of upregulated genes	0.143561	-0.0705484	0.812333	6uu9
distance to RNA	number of upregulated genes	0.112784	-0.10902	0.812333	6uu9
distance to sigma factor	number of downregulated genes	0.43389	0.292363	0.543026	6uu9
distance to rpoC	number of downregulated genes	2.32368e-05	-0.249971	0.997479	6uu9
distance to nontemp. DNA	number of downregulated genes	0.407139	0.258923	0.543026	6uu9
distance to temp. DNA	number of downregulated genes	0.101251	-0.123437	0.82018	6uu9
distance to RNA	number of downregulated genes	0.067993	-0.165009	0.821847	6uu9
distance to sigma factor	average level of upregulation	0.0199267	-0.225092	0.886357	6uu9
distance to rpoC	average level of upregulation	0.423405	0.279257	0.543026	6uu9
distance to nontemp. DNA	average level of upregulation	0.0516967	-0.185379	0.821847	6uu9
distance to temp. DNA	average level of upregulation	0.114826	-0.106468	0.812333	6uu9
distance to RNA	average level of upregulation	0.301435	0.126794	0.648006	6uu9
distance to sigma factor	average level of downregulation	0.335977	0.169972	0.626674	6uu9
distance to rpoC	average level of downregulation	0.179518	-0.0256026	0.812333	6uu9
distance to nontemp. DNA	average level of downregulation	0.768019	0.710023	0.26949	6uu9
distance to temp. DNA	average level of downregulation	0.00574233	-0.242822	0.940751	6uu9
distance to RNA	average level of downregulation	0.00342019	-0.245725	0.946806	6uu9
ddG	total number of DEG	0.02032	-0.2246		supplementary table1
ddG	number of upregulated genes	0.009749	-0.2378		supplementary table1
ddG	number of downregulated genes	0.03338	-0.2083		supplementary table1

## Sheet: correlations for 42C
correlations with distance and ddG performed for only 42C gene expression data
variable1	variable2	Rsquared	adjRsquared	FDR corrected p-value	structure
distance to sigma factor	total number of DEG	0.0723004	-0.159625	0.823084	6n62
distance to rpoC	total number of DEG	0.262946	0.0786828	0.632684	6n62
distance to nontemp. DNA	total number of DEG	0.0518	-0.18525	0.847479	6n62
distance to temp. DNA	total number of DEG	0.115611	-0.105487	0.747459	6n62
distance to sigma factor	number of upregulated genes	0.121771	-0.0977858	0.747459	6n62
distance to rpoC	number of upregulated genes	0.245387	0.0567336	0.63546	6n62
distance to nontemp. DNA	number of upregulated genes	0.167309	-0.0408636	0.701052	6n62
distance to temp. DNA	number of upregulated genes	0.231892	0.0398644	0.652192	6n62
distance to sigma factor	number of downregulated genes	0.0326929	-0.209134	0.855595	6n62
distance to rpoC	number of downregulated genes	0.258012	0.0725152	0.632684	6n62
distance to nontemp. DNA	number of downregulated genes	0.00288093	-0.246399	0.950635	6n62
distance to temp. DNA	number of downregulated genes	0.0385455	-0.201818	0.855595	6n62
distance to sigma factor	average level of upregulation	0.0309284	-0.21134	0.855595	6n62
distance to rpoC	average level of upregulation	0.214825	0.018531	0.675881	6n62
distance to nontemp. DNA	average level of upregulation	0.0211433	-0.223571	0.87832	6n62
distance to temp. DNA	average level of upregulation	0.0455586	-0.193052	0.855595	6n62
distance to sigma factor	average level of downregulation	0.0357804	-0.205275	0.855595	6n62
distance to rpoC	average level of downregulation	0.252991	0.0662381	0.632684	6n62
distance to nontemp. DNA	average level of downregulation	0.0524181	-0.184477	0.847479	6n62
distance to temp. DNA	average level of downregulation	0.0205585	-0.224302	0.87832	6n62
distance to sigma factor	total number of DEG	0.0542025	-0.182247	0.826053	5ipl
distance to rpoC	total number of DEG	0.141368	-0.0732902	0.826053	5ipl
distance to nontemp. DNA	total number of DEG	0.000115408	-0.249856	0.995195	5ipl
distance to temp. DNA	total number of DEG	0.078176	-0.15228	0.826053	5ipl
distance to sigma factor	number of upregulated genes	0.129003	-0.088746	0.826053	5ipl
distance to rpoC	number of upregulated genes	0.112302	-0.109623	0.826053	5ipl
distance to nontemp. DNA	number of upregulated genes	0.0329022	-0.208872	0.841134	5ipl
distance to temp. DNA	number of upregulated genes	0.0658933	-0.167633	0.826053	5ipl
distance to sigma factor	number of downregulated genes	0.0112011	-0.235999	0.914592	5ipl
distance to rpoC	number of downregulated genes	0.161139	-0.0485762	0.826053	5ipl
distance to nontemp. DNA	number of downregulated genes	0.0325044	-0.20937	0.841134	5ipl
distance to temp. DNA	number of downregulated genes	0.0793789	-0.150776	0.826053	5ipl
distance to sigma factor	average level of upregulation	0.0196824	-0.225397	0.881047	5ipl
distance to rpoC	average level of upregulation	0.0797056	-0.150368	0.826053	5ipl
distance to nontemp. DNA	average level of upregulation	0.0413942	-0.198257	0.841134	5ipl
distance to temp. DNA	average level of upregulation	0.0757236	-0.155345	0.826053	5ipl
distance to sigma factor	average level of downregulation	0.0609282	-0.17384	0.826053	5ipl
distance to rpoC	average level of downregulation	0.270669	0.0883364	0.654406	5ipl
distance to nontemp. DNA	average level of downregulation	0.165598	-0.0430019	0.826053	5ipl
distance to temp. DNA	average level of downregulation	8.78957e-07	-0.249999	0.998594	5ipl
distance to sigma factor	total number of DEG	0.112734	-0.109083	0.812168	8hkc
distance to rpoC	total number of DEG	0.0961981	-0.129752	0.812168	8hkc
distance to nontemp. DNA	total number of DEG	0.0210257	-0.223718	0.89632	8hkc
distance to temp. DNA	total number of DEG	0.0209745	-0.223782	0.89632	8hkc
distance to sigma factor	number of upregulated genes	0.150214	-0.062233	0.812168	8hkc
distance to rpoC	number of upregulated genes	0.0617064	-0.172867	0.822426	8hkc
distance to nontemp. DNA	number of upregulated genes	0.000776795	-0.249029	0.966092	8hkc
distance to temp. DNA	number of upregulated genes	0.00051117	-0.249361	0.966092	8hkc
distance to sigma factor	number of downregulated genes	0.0727358	-0.15908	0.819435	8hkc
distance to rpoC	number of downregulated genes	0.128066	-0.0899171	0.812168	8hkc
distance to nontemp. DNA	number of downregulated genes	0.0846975	-0.144128	0.812168	8hkc
distance to temp. DNA	number of downregulated genes	0.0828297	-0.146463	0.812168	8hkc
distance to sigma factor	average level of upregulation	0.092099	-0.134876	0.812168	8hkc
distance to rpoC	average level of upregulation	0.0297221	-0.212847	0.88471	8hkc
distance to nontemp. DNA	average level of upregulation	0.0966897	-0.129138	0.812168	8hkc
distance to temp. DNA	average level of upregulation	0.0840264	-0.144967	0.812168	8hkc
distance to sigma factor	average level of downregulation	0.00185729	-0.247678	0.966092	8hkc
distance to rpoC	average level of downregulation	0.231459	0.0393237	0.716202	8hkc
distance to nontemp. DNA	average level of downregulation	0.200427	0.000534003	0.716202	8hkc
distance to temp. DNA	average level of downregulation	0.247788	0.0597354	0.716202	8hkc
distance to sigma factor	total number of DEG	0.0818755	-0.147656	0.765958	6gfw
distance to rpoC	total number of DEG	0.185904	-0.0176203	0.765958	6gfw
distance to nontemp. DNA	total number of DEG	0.0179479	-0.227565	0.880272	6gfw
distance to temp. DNA	total number of DEG	0.105035	-0.118706	0.765958	6gfw
distance to sigma factor	number of upregulated genes	0.125222	-0.0934728	0.765958	6gfw
distance to rpoC	number of upregulated genes	0.136785	-0.0790184	0.765958	6gfw
distance to nontemp. DNA	number of upregulated genes	0.00251829	-0.246852	0.960615	6gfw
distance to temp. DNA	number of upregulated genes	0.102526	-0.121843	0.765958	6gfw
distance to sigma factor	number of downregulated genes	0.0435586	-0.195552	0.806377	6gfw
distance to rpoC	number of downregulated genes	0.220228	0.0252854	0.765958	6gfw
distance to nontemp. DNA	number of downregulated genes	0.0845156	-0.144356	0.765958	6gfw
distance to temp. DNA	number of downregulated genes	0.0948128	-0.131484	0.765958	6gfw
distance to sigma factor	average level of upregulation	0.0185137	-0.226858	0.880272	6gfw
distance to rpoC	average level of upregulation	0.193022	-0.0087223	0.765958	6gfw
distance to nontemp. DNA	average level of upregulation	0.0586774	-0.176653	0.77245	6gfw
distance to temp. DNA	average level of upregulation	0.0815986	-0.148002	0.765958	6gfw
distance to sigma factor	average level of downregulation	0.0395626	-0.200547	0.806377	6gfw
distance to rpoC	average level of downregulation	0.315004	0.143756	0.699798	6gfw
distance to nontemp. DNA	average level of downregulation	0.161819	-0.0477262	0.765958	6gfw
distance to temp. DNA	average level of downregulation	5.21012e-06	-0.249993	0.996576	6gfw
distance to sigma factor	total number of DEG	0.0621556	-0.172306	0.820189	6jbq
distance to rpoC	total number of DEG	0.0621556	-0.172306	0.820189	6jbq
distance to nontemp. DNA	total number of DEG	0.102964	-0.121295	0.804273	6jbq
distance to temp. DNA	total number of DEG	0.0769472	-0.153816	0.81755	6jbq
distance to sigma factor	number of upregulated genes	0.0313861	-0.210767	0.848821	6jbq
distance to rpoC	number of upregulated genes	0.0313861	-0.210767	0.848821	6jbq
distance to nontemp. DNA	number of upregulated genes	0.100554	-0.124307	0.804273	6jbq
distance to temp. DNA	number of upregulated genes	0.124472	-0.0944098	0.804273	6jbq
distance to sigma factor	number of downregulated genes	0.0951179	-0.131103	0.804273	6jbq
distance to rpoC	number of downregulated genes	0.0951179	-0.131103	0.804273	6jbq
distance to nontemp. DNA	number of downregulated genes	0.0926572	-0.134178	0.804273	6jbq
distance to temp. DNA	number of downregulated genes	0.0370157	-0.20373	0.848821	6jbq
distance to sigma factor	average level of upregulation	0.0427143	-0.196607	0.848821	6jbq
distance to rpoC	average level of upregulation	0.0427143	-0.196607	0.848821	6jbq
distance to nontemp. DNA	average level of upregulation	0.117301	-0.103374	0.804273	6jbq
distance to temp. DNA	average level of upregulation	0.0774203	-0.153225	0.81755	6jbq
distance to sigma factor	average level of downregulation	0.266942	0.0836771	0.757527	6jbq
distance to rpoC	average level of downregulation	0.266942	0.0836771	0.757527	6jbq
distance to nontemp. DNA	average level of downregulation	0.00208111	-0.247399	0.976986	6jbq
distance to temp. DNA	average level of downregulation	0.0122261	-0.234717	0.907471	6jbq
distance to sigma factor	total number of DEG	0.0832541	-0.145932	0.86668	6pmj
distance to rpoC	total number of DEG	0.234159	0.0426988	0.700537	6pmj
distance to nontemp. DNA	total number of DEG	0.000116811	-0.249854	0.993099	6pmj
distance to temp. DNA	total number of DEG	0.0788395	-0.151451	0.86668	6pmj
distance to sigma factor	number of upregulated genes	0.15407	-0.0574126	0.826566	6pmj
distance to rpoC	number of upregulated genes	0.218213	0.0227661	0.700537	6pmj
distance to nontemp. DNA	number of upregulated genes	0.0334771	-0.208154	0.872415	6pmj
distance to temp. DNA	number of upregulated genes	0.0621227	-0.172347	0.871579	6pmj
distance to sigma factor	number of downregulated genes	0.0322252	-0.209719	0.872415	6pmj
distance to rpoC	number of downregulated genes	0.231038	0.0387972	0.700537	6pmj
distance to nontemp. DNA	number of downregulated genes	0.0330178	-0.208728	0.872415	6pmj
distance to temp. DNA	number of downregulated genes	0.0845378	-0.144328	0.86668	6pmj
distance to sigma factor	average level of upregulation	0.0147805	-0.231524	0.900389	6pmj
distance to rpoC	average level of upregulation	0.207787	0.00973411	0.711046	6pmj
distance to nontemp. DNA	average level of upregulation	0.038814	-0.201483	0.872415	6pmj
distance to temp. DNA	average level of upregulation	0.0639087	-0.170114	0.871579	6pmj
distance to sigma factor	average level of downregulation	0.0510292	-0.186214	0.872415	6pmj
distance to rpoC	average level of downregulation	0.290956	0.113694	0.677265	6pmj
distance to nontemp. DNA	average level of downregulation	0.158199	-0.0522508	0.826566	6pmj
distance to temp. DNA	average level of downregulation	2.11663e-05	-0.249974	0.993099	6pmj
distance to sigma factor	total number of DEG	0.0727334	-0.159083	0.821847	6uu9
distance to rpoC	total number of DEG	0.142543	-0.0718215	0.812333	6uu9
distance to nontemp. DNA	total number of DEG	0.00432466	-0.244594	0.944427	6uu9
distance to temp. DNA	total number of DEG	0.111737	-0.110329	0.812333	6uu9
distance to RNA	total number of DEG	0.0658804	-0.16765	0.821847	6uu9
distance to sigma factor	number of upregulated genes	0.148767	-0.0640413	0.812333	6uu9
distance to rpoC	number of upregulated genes	0.119583	-0.100522	0.812333	6uu9
distance to nontemp. DNA	number of upregulated genes	0.0149459	-0.231318	0.900869	6uu9
distance to temp. DNA	number of upregulated genes	0.114739	-0.106577	0.812333	6uu9
distance to RNA	number of upregulated genes	0.0471707	-0.191037	0.821847	6uu9
distance to sigma factor	number of downregulated genes	0.0226288	-0.221714	0.880067	6uu9
distance to rpoC	number of downregulated genes	0.155487	-0.0556411	0.812333	6uu9
distance to nontemp. DNA	number of downregulated genes	0.0525969	-0.184254	0.821847	6uu9
distance to temp. DNA	number of downregulated genes	0.0962456	-0.129693	0.82018	6uu9
distance to RNA	number of downregulated genes	0.0757916	-0.155261	0.821847	6uu9
distance to sigma factor	average level of upregulation	0.0248132	-0.218984	0.877332	6uu9
distance to rpoC	average level of upregulation	0.118293	-0.102134	0.812333	6uu9
distance to nontemp. DNA	average level of upregulation	0.0526342	-0.184207	0.821847	6uu9
distance to temp. DNA	average level of upregulation	0.095251	-0.130936	0.82018	6uu9
distance to RNA	average level of upregulation	0.0133963	-0.233255	0.900869	6uu9
distance to sigma factor	average level of downregulation	0.0470033	-0.191246	0.821847	6uu9
distance to rpoC	average level of downregulation	0.303583	0.129479	0.648006	6uu9
distance to nontemp. DNA	average level of downregulation	0.179414	-0.0257329	0.812333	6uu9
distance to temp. DNA	average level of downregulation	0.000205933	-0.249743	0.996596	6uu9
distance to RNA	average level of downregulation	0.0114881	-0.23564	0.905712	6uu9
ddG	total number of DEG	0.1088	-0.1141		supplementary table1
ddG	number of upregulated genes	0.2255	0.03185		supplementary table1
ddG	number of downregulated genes	0.03219	-0.2098		supplementary table1

## Sheet: correlations for 37Cvs42C
variable1	variable2	Rsquared	adjRsquared	FDR corrected p-value	structure
distance to sigma factor	total number of DEG	0.588344	0.48543	0.322831	6n62
distance to rpoC	total number of DEG	5.27202e-05	-0.249934	0.989109	6n62
distance to nontemp. DNA	total number of DEG	0.902864	0.87858	0.0201274	6n62
distance to temp. DNA	total number of DEG	0.813609	0.767011	0.17042	6n62
distance to sigma factor	number of upregulated genes	0.478847	0.348558	0.387494	6n62
distance to rpoC	number of upregulated genes	0.000601614	-0.249248	0.974287	6n62
distance to nontemp. DNA	number of upregulated genes	0.681349	0.601686	0.236663	6n62
distance to temp. DNA	number of upregulated genes	0.644908	0.556135	0.265751	6n62
distance to sigma factor	number of downregulated genes	0.583531	0.479414	0.322831	6n62
distance to rpoC	number of downregulated genes	0.00224195	-0.247198	0.950635	6n62
distance to nontemp. DNA	number of downregulated genes	0.974814	0.968518	0.00263884	6n62
distance to temp. DNA	number of downregulated genes	0.831929	0.789912	0.17042	6n62
distance to sigma factor	average level of upregulation	0.0965759	-0.12928	0.779022	6n62
distance to rpoC	average level of upregulation	0.288068	0.110085	0.62295	6n62
distance to nontemp. DNA	average level of upregulation	0.0608578	-0.173928	0.845839	6n62
distance to temp. DNA	average level of upregulation	0.116211	-0.104736	0.747459	6n62
distance to sigma factor	average level of downregulation	0.195751	-0.00531103	0.683589	6n62
distance to rpoC	average level of downregulation	0.0177791	-0.227776	0.881296	6n62
distance to nontemp. DNA	average level of downregulation	0.615814	0.519768	0.298825	6n62
distance to temp. DNA	average level of downregulation	0.416664	0.27083	0.478068	6n62
distance to sigma factor	total number of DEG	0.772577	0.715721	0.0376938	5ipl
distance to rpoC	total number of DEG	0.0897977	-0.137753	0.826053	5ipl
distance to nontemp. DNA	total number of DEG	0.660656	0.575821	0.0492817	5ipl
distance to temp. DNA	total number of DEG	0.139838	-0.0752028	0.826053	5ipl
distance to sigma factor	number of upregulated genes	0.60583	0.507288	0.319297	5ipl
distance to rpoC	number of upregulated genes	0.0543899	-0.182013	0.826053	5ipl
distance to nontemp. DNA	number of upregulated genes	0.492535	0.365669	0.443579	5ipl
distance to temp. DNA	number of upregulated genes	0.126908	-0.0913649	0.826053	5ipl
distance to sigma factor	number of downregulated genes	0.799638	0.749547	0.0376938	5ipl
distance to rpoC	number of downregulated genes	0.119965	-0.100043	0.826053	5ipl
distance to nontemp. DNA	number of downregulated genes	0.722676	0.653345	0.0376938	5ipl
distance to temp. DNA	number of downregulated genes	0.121134	-0.098582	0.826053	5ipl
distance to sigma factor	average level of upregulation	0.0691828	-0.163522	0.826053	5ipl
distance to rpoC	average level of upregulation	0.0808258	-0.148968	0.826053	5ipl
distance to nontemp. DNA	average level of upregulation	0.0344504	-0.206937	0.841134	5ipl
distance to temp. DNA	average level of upregulation	0.166812	-0.0414848	0.826053	5ipl
distance to sigma factor	average level of downregulation	0.374411	0.218013	0.494592	5ipl
distance to rpoC	average level of downregulation	0.0725023	-0.159372	0.826053	5ipl
distance to nontemp. DNA	average level of downregulation	0.669481	0.586851	0.289119	5ipl
distance to temp. DNA	average level of downregulation	0.000366131	-0.249542	0.995195	5ipl
distance to sigma factor	total number of DEG	0.407379	0.259224	0.562061	8hkc
distance to rpoC	total number of DEG	0.161201	-0.0484993	0.80532	8hkc
distance to nontemp. DNA	total number of DEG	0.421804	0.277255	0.562061	8hkc
distance to temp. DNA	total number of DEG	0.520492	0.400615	0.442422	8hkc
distance to sigma factor	number of upregulated genes	0.335439	0.169298	0.64831	8hkc
distance to rpoC	number of upregulated genes	0.100268	-0.124665	0.812168	8hkc
distance to nontemp. DNA	number of upregulated genes	0.303845	0.129806	0.679508	8hkc
distance to temp. DNA	number of upregulated genes	0.378725	0.223407	0.586945	8hkc
distance to sigma factor	number of downregulated genes	0.398556	0.248195	0.562061	8hkc
distance to rpoC	number of downregulated genes	0.210378	0.0129722	0.716202	8hkc
distance to nontemp. DNA	number of downregulated genes	0.478302	0.347877	0.510479	8hkc
distance to temp. DNA	number of downregulated genes	0.584099	0.480124	0.42244	8hkc
distance to sigma factor	average level of upregulation	0.199644	-0.000444532	0.716202	8hkc
distance to rpoC	average level of upregulation	0.023106	-0.221118	0.89632	8hkc
distance to nontemp. DNA	average level of upregulation	0.108796	-0.114005	0.812168	8hkc
distance to temp. DNA	average level of upregulation	0.0822799	-0.14715	0.812168	8hkc
distance to sigma factor	average level of downregulation	0.0927098	-0.134113	0.812168	8hkc
distance to rpoC	average level of downregulation	0.118961	-0.101298	0.812168	8hkc
distance to nontemp. DNA	average level of downregulation	0.533912	0.41739	0.435703	8hkc
distance to temp. DNA	average level of downregulation	0.545776	0.43222	0.432824	8hkc
distance to sigma factor	total number of DEG	0.571556	0.464445	0.523575	6gfw
distance to rpoC	total number of DEG	0.0687092	-0.164113	0.767621	6gfw
distance to nontemp. DNA	total number of DEG	0.422882	0.278602	0.59969	6gfw
distance to temp. DNA	total number of DEG	0.205184	0.00648046	0.765958	6gfw
distance to sigma factor	number of upregulated genes	0.480258	0.350323	0.59969	6gfw
distance to rpoC	number of upregulated genes	0.0413095	-0.198363	0.806377	6gfw
distance to nontemp. DNA	number of upregulated genes	0.294127	0.117659	0.732203	6gfw
distance to temp. DNA	number of upregulated genes	0.18317	-0.0210378	0.765958	6gfw
distance to sigma factor	number of downregulated genes	0.54577	0.432212	0.523575	6gfw
distance to rpoC	number of downregulated genes	0.0923833	-0.134521	0.765958	6gfw
distance to nontemp. DNA	number of downregulated genes	0.496822	0.371028	0.59969	6gfw
distance to temp. DNA	number of downregulated genes	0.181615	-0.0229812	0.765958	6gfw
distance to sigma factor	average level of upregulation	0.0739239	-0.157595	0.767621	6gfw
distance to rpoC	average level of upregulation	0.23425	0.0428126	0.765958	6gfw
distance to nontemp. DNA	average level of upregulation	0.0673984	-0.165752	0.767621	6gfw
distance to temp. DNA	average level of upregulation	0.180274	-0.0246575	0.765958	6gfw
distance to sigma factor	average level of downregulation	0.166423	-0.0419711	0.765958	6gfw
distance to rpoC	average level of downregulation	0.109479	-0.113151	0.765958	6gfw
distance to nontemp. DNA	average level of downregulation	0.568292	0.460365	0.523575	6gfw
distance to temp. DNA	average level of downregulation	0.00868218	-0.239147	0.935013	6gfw
distance to sigma factor	total number of DEG	0.264331	0.0804139	0.757527	6jbq
distance to rpoC	total number of DEG	0.264331	0.0804139	0.757527	6jbq
distance to nontemp. DNA	total number of DEG	0.173577	-0.0330292	0.779588	6jbq
distance to temp. DNA	total number of DEG	0.498751	0.373439	0.570924	6jbq
distance to sigma factor	number of upregulated genes	0.184153	-0.0198088	0.779588	6jbq
distance to rpoC	number of upregulated genes	0.184153	-0.0198088	0.779588	6jbq
distance to nontemp. DNA	number of upregulated genes	0.150437	-0.0619535	0.78739	6jbq
distance to temp. DNA	number of upregulated genes	0.393867	0.242334	0.668107	6jbq
distance to sigma factor	number of downregulated genes	0.310042	0.137552	0.736551	6jbq
distance to rpoC	number of downregulated genes	0.310042	0.137552	0.736551	6jbq
distance to nontemp. DNA	number of downregulated genes	0.159542	-0.0505731	0.779588	6jbq
distance to temp. DNA	number of downregulated genes	0.51214	0.390175	0.570924	6jbq
distance to sigma factor	average level of upregulation	0.0300172	-0.212478	0.848821	6jbq
distance to rpoC	average level of upregulation	0.0300172	-0.212478	0.848821	6jbq
distance to nontemp. DNA	average level of upregulation	0.231268	0.0390852	0.772967	6jbq
distance to temp. DNA	average level of upregulation	0.173549	-0.0330644	0.779588	6jbq
distance to sigma factor	average level of downregulation	0.168462	-0.0394225	0.779588	6jbq
distance to rpoC	average level of downregulation	0.168462	-0.0394225	0.779588	6jbq
distance to nontemp. DNA	average level of downregulation	0.00572917	-0.242839	0.951559	6jbq
distance to temp. DNA	average level of downregulation	0.158677	-0.0516531	0.779588	6jbq
distance to sigma factor	total number of DEG	0.730838	0.663547	0.0376938	6pmj
distance to rpoC	total number of DEG	0.00815084	-0.239811	0.91705	6pmj
distance to nontemp. DNA	total number of DEG	0.649374	0.561717	0.358017	6pmj
distance to temp. DNA	total number of DEG	0.125077	-0.0936537	0.849858	6pmj
distance to sigma factor	number of upregulated genes	0.599137	0.498921	0.415729	6pmj
distance to rpoC	number of upregulated genes	0.00295578	-0.246305	0.956127	6pmj
distance to nontemp. DNA	number of upregulated genes	0.481998	0.352498	0.480807	6pmj
distance to temp. DNA	number of upregulated genes	0.117802	-0.102747	0.85526	6pmj
distance to sigma factor	number of downregulated genes	0.718733	0.648416	0.0376938	6pmj
distance to rpoC	number of downregulated genes	0.0155927	-0.230509	0.900389	6pmj
distance to nontemp. DNA	number of downregulated genes	0.713665	0.642081	0.0376938	6pmj
distance to temp. DNA	number of downregulated genes	0.103054	-0.121183	0.86668	6pmj
distance to sigma factor	average level of upregulation	0.0635941	-0.170507	0.871579	6pmj
distance to rpoC	average level of upregulation	0.25971	0.0746377	0.698789	6pmj
distance to nontemp. DNA	average level of upregulation	0.0327401	-0.209075	0.872415	6pmj
distance to temp. DNA	average level of upregulation	0.147952	-0.0650604	0.827726	6pmj
distance to sigma factor	average level of downregulation	0.292583	0.115728	0.677265	6pmj
distance to rpoC	average level of downregulation	0.0247261	-0.219092	0.887035	6pmj
distance to nontemp. DNA	average level of downregulation	0.671781	0.589726	0.337428	6pmj
distance to temp. DNA	average level of downregulation	8.16545e-05	-0.249898	0.993099	6pmj
distance to sigma factor	total number of DEG	0.744403	0.680504	0.0376938	6uu9
distance to rpoC	total number of DEG	0.0868726	-0.141409	0.821847	6uu9
distance to nontemp. DNA	total number of DEG	0.579959	0.474949	0.411234	6uu9
distance to temp. DNA	total number of DEG	0.223145	0.0289312	0.805414	6uu9
distance to RNA	total number of DEG	0.154581	-0.0567742	0.812333	6uu9
distance to sigma factor	number of upregulated genes	0.593652	0.492065	0.411234	6uu9
distance to rpoC	number of upregulated genes	0.0568534	-0.178933	0.821847	6uu9
distance to nontemp. DNA	number of upregulated genes	0.423863	0.279829	0.543026	6uu9
distance to temp. DNA	number of upregulated genes	0.195374	-0.00578228	0.812333	6uu9
distance to RNA	number of upregulated genes	0.154946	-0.056318	0.812333	6uu9
distance to sigma factor	number of downregulated genes	0.755905	0.694881	0.0376938	6uu9
distance to rpoC	number of downregulated genes	0.108232	-0.11471	0.812333	6uu9
distance to nontemp. DNA	number of downregulated genes	0.647847	0.559808	0.411234	6uu9
distance to temp. DNA	number of downregulated genes	0.202489	0.00311163	0.812333	6uu9
distance to RNA	number of downregulated genes	0.116485	-0.104393	0.812333	6uu9
distance to sigma factor	average level of upregulation	0.0819287	-0.147589	0.821847	6uu9
distance to rpoC	average level of upregulation	0.121657	-0.0979282	0.812333	6uu9
distance to nontemp. DNA	average level of upregulation	0.049938	-0.187577	0.821847	6uu9
distance to temp. DNA	average level of upregulation	0.201693	0.00211651	0.812333	6uu9
distance to RNA	average level of upregulation	0.0593034	-0.175871	0.821847	6uu9
distance to sigma factor	average level of downregulation	0.329454	0.161818	0.626674	6uu9
distance to rpoC	average level of downregulation	0.0620354	-0.172456	0.821847	6uu9
distance to nontemp. DNA	average level of downregulation	0.633878	0.542347	0.411234	6uu9
distance to temp. DNA	average level of downregulation	0.0142491	-0.232189	0.900869	6uu9
distance to RNA	average level of downregulation	2.82572e-06	-0.249996	0.997479	6uu9
ddG	total number of DEG	0.2231	0.0289		supplementary table1
ddG	number of upregulated genes	0.1262	-0.0922		supplementary table1
ddG	number of downregulated genes	0.3157	0.1446		supplementary table1

## Sheet: correlations excluding DEG
correlations with distance/ddG and variables other than gene expression data performed for all temperature conditions
variable1	variable2	Rsquared	adjRsquared	FDR corrected p-value	structure
distance to sigma factor	growth rate 37C	0.307424	0.264138	0.17042	6n62
distance to rpoC	growth rate 37C	0.0357474	-0.0245184	0.723874	6n62
distance to nontemp. DNA	growth rate 37C	0.427181	0.391379	0.107346	6n62
distance to temp. DNA	growth rate 37C	0.335165	0.293613	0.17042	6n62
distance to sigma factor	growth rate 42C	0.0030307	-0.0592799	0.888842	6n62
distance to rpoC	growth rate 42C	0.0406791	-0.0192785	0.701052	6n62
distance to nontemp. DNA	growth rate 42C	0.0390815	-0.0209759	0.703475	6n62
distance to temp. DNA	growth rate 42C	0.0136761	-0.0479692	0.845839	6n62
distance to sigma factor	growth rate diff.(42C-37C)	0.335593	0.294068	0.17042	6n62
distance to rpoC	growth rate diff.(42C-37C)	0.0861174	0.0289998	0.600527	6n62
distance to nontemp. DNA	growth rate diff.(42C-37C)	0.29723	0.253307	0.17042	6n62
distance to temp. DNA	growth rate diff.(42C-37C)	0.263593	0.217568	0.184276	6n62
distance to sigma factor	auc 37C	0.163202	0.110902	0.347514	6n62
distance to rpoC	auc 37C	0.000755181	-0.0616976	0.950635	6n62
distance to nontemp. DNA	auc 37C	0.0298848	-0.0307474	0.747459	6n62
distance to temp. DNA	auc 37C	0.0715702	0.0135433	0.62295	6n62
distance to sigma factor	auc 42C	0.00357247	-0.0587042	0.884076	6n62
distance to rpoC	auc 42C	0.152812	0.0998622	0.366477	6n62
distance to nontemp. DNA	auc 42C	0.277536	0.232382	0.181023	6n62
distance to temp. DNA	auc 42C	0.0855581	0.0284055	0.600527	6n62
distance to sigma factor	auc diff.(42C-37C)	0.289344	0.244928	0.17042	6n62
distance to rpoC	auc diff.(42C-37C)	0.0443242	-0.0154055	0.701052	6n62
distance to nontemp. DNA	auc diff.(42C-37C)	0.295708	0.251689	0.17042	6n62
distance to temp. DNA	auc diff.(42C-37C)	0.264668	0.21871	0.184276	6n62
distance to sigma factor	ddG	0.243708	0.19644	0.219031	6n62
distance to rpoC	ddG	0.0911888	0.0343881	0.595388	6n62
distance to nontemp. DNA	ddG	0.00975437	-0.052136	0.855595	6n62
distance to temp. DNA	ddG	0.0414167	-0.0184948	0.701052	6n62
distance to sigma factor	growth rate 37C	0.398688	0.361106	0.177213	5ipl
distance to rpoC	growth rate 37C	0.208302	0.158821	0.31313	5ipl
distance to nontemp. DNA	growth rate 37C	0.243296	0.196002	0.275155	5ipl
distance to temp. DNA	growth rate 37C	0.103642	0.0476198	0.494592	5ipl
distance to sigma factor	growth rate 42C	0.000989971	-0.0614482	0.955665	5ipl
distance to rpoC	growth rate 42C	0.0352768	-0.0250184	0.826053	5ipl
distance to nontemp. DNA	growth rate 42C	0.0162137	-0.045273	0.826053	5ipl
distance to temp. DNA	growth rate 42C	0.0235872	-0.0374386	0.826053	5ipl
distance to sigma factor	growth rate diff.(42C-37C)	0.372514	0.333296	0.177213	5ipl
distance to rpoC	growth rate diff.(42C-37C)	0.304237	0.260752	0.185576	5ipl
distance to nontemp. DNA	growth rate diff.(42C-37C)	0.178847	0.127525	0.353626	5ipl
distance to temp. DNA	growth rate diff.(42C-37C)	0.160106	0.107612	0.418639	5ipl
distance to sigma factor	auc 37C	0.106393	0.0505426	0.494592	5ipl
distance to rpoC	auc 37C	0.0364058	-0.0238188	0.826053	5ipl
distance to nontemp. DNA	auc 37C	0.00308121	-0.0592262	0.909517	5ipl
distance to temp. DNA	auc 37C	0.221706	0.173063	0.289119	5ipl
distance to sigma factor	auc 42C	0.0777189	0.0200763	0.624582	5ipl
distance to rpoC	auc 42C	0.104013	0.0480141	0.494592	5ipl
distance to nontemp. DNA	auc 42C	0.664924	0.643982	0.00327989	5ipl
distance to temp. DNA	auc 42C	0.148184	0.0949457	0.443579	5ipl
distance to sigma factor	auc diff.(42C-37C)	0.33471	0.29313	0.185576	5ipl
distance to rpoC	auc diff.(42C-37C)	0.192	0.1415	0.319297	5ipl
distance to nontemp. DNA	auc diff.(42C-37C)	0.194847	0.144525	0.319297	5ipl
distance to temp. DNA	auc diff.(42C-37C)	0.117317	0.0621496	0.494592	5ipl
distance to sigma factor	ddG	0.139839	0.0860785	0.444691	5ipl
distance to rpoC	ddG	0.30468	0.261222	0.185576	5ipl
distance to nontemp. DNA	ddG	0.00730346	-0.0547401	0.841134	5ipl
distance to temp. DNA	ddG	0.363771	0.324007	0.177213	5ipl
distance to sigma factor	growth rate 37C	0.225955	0.177577	0.338711	8hkc
distance to rpoC	growth rate 37C	0.303297	0.259753	0.338711	8hkc
distance to nontemp. DNA	growth rate 37C	0.166032	0.113909	0.432824	8hkc
distance to temp. DNA	growth rate 37C	0.253906	0.207275	0.338711	8hkc
distance to sigma factor	growth rate 42C	0.000209831	-0.0622771	0.966092	8hkc
distance to rpoC	growth rate 42C	0.0121283	-0.0496137	0.822426	8hkc
distance to nontemp. DNA	growth rate 42C	0.00830524	-0.0536757	0.866883	8hkc
distance to temp. DNA	growth rate 42C	0.00151928	-0.0608858	0.965757	8hkc
distance to sigma factor	growth rate diff.(42C-37C)	0.229916	0.181785	0.338711	8hkc
distance to rpoC	growth rate diff.(42C-37C)	0.365392	0.325729	0.23111	8hkc
distance to nontemp. DNA	growth rate diff.(42C-37C)	0.127255	0.0727082	0.536019	8hkc
distance to temp. DNA	growth rate diff.(42C-37C)	0.230205	0.182093	0.338711	8hkc
distance to sigma factor	auc 37C	0.17225	0.120515	0.432824	8hkc
distance to rpoC	auc 37C	0.0509128	-0.00840515	0.716202	8hkc
distance to nontemp. DNA	auc 37C	0.016057	-0.0454394	0.821787	8hkc
distance to temp. DNA	auc 37C	0.000413452	-0.0620607	0.966092	8hkc
distance to sigma factor	auc 42C	0.012971	-0.0487183	0.822426	8hkc
distance to rpoC	auc 42C	0.113031	0.057595	0.562061	8hkc
distance to nontemp. DNA	auc 42C	0.703005	0.684443	0.00122006	8hkc
distance to temp. DNA	auc 42C	0.615216	0.591167	0.00512513	8hkc
distance to sigma factor	auc diff.(42C-37C)	0.196196	0.145959	0.385059	8hkc
distance to rpoC	auc diff.(42C-37C)	0.240004	0.192505	0.338711	8hkc
distance to nontemp. DNA	auc diff.(42C-37C)	0.135129	0.0810741	0.510479	8hkc
distance to temp. DNA	auc diff.(42C-37C)	0.21674	0.167786	0.348821	8hkc
distance to sigma factor	ddG	0.206382	0.156781	0.36605	8hkc
distance to rpoC	ddG	0.295701	0.251682	0.338711	8hkc
distance to nontemp. DNA	ddG	0.0124595	-0.0492618	0.822426	8hkc
distance to temp. DNA	ddG	0.00401322	-0.058236	0.905722	8hkc
distance to sigma factor	growth rate 37C	0.25904	0.21273	0.340958	6gfw
distance to rpoC	growth rate 37C	0.113477	0.0580698	0.603996	6gfw
distance to nontemp. DNA	growth rate 37C	0.189171	0.138494	0.523575	6gfw
distance to temp. DNA	growth rate 37C	0.118071	0.0629507	0.59969	6gfw
distance to sigma factor	growth rate 42C	0.0132241	-0.0484494	0.77245	6gfw
distance to rpoC	growth rate 42C	0.0301231	-0.0304942	0.765958	6gfw
distance to nontemp. DNA	growth rate 42C	0.0287022	-0.0320039	0.765958	6gfw
distance to temp. DNA	growth rate 42C	0.0149805	-0.0465832	0.76818	6gfw
distance to sigma factor	growth rate diff.(42C-37C)	0.319866	0.277358	0.340958	6gfw
distance to rpoC	growth rate diff.(42C-37C)	0.18099	0.129802	0.523575	6gfw
distance to nontemp. DNA	growth rate diff.(42C-37C)	0.117612	0.062463	0.59969	6gfw
distance to temp. DNA	growth rate diff.(42C-37C)	0.16427	0.112037	0.523575	6gfw
distance to sigma factor	auc 37C	0.175109	0.123554	0.523575	6gfw
distance to rpoC	auc 37C	0.000503094	-0.0619655	0.960615	6gfw
distance to nontemp. DNA	auc 37C	0.0218582	-0.0392757	0.765958	6gfw
distance to temp. DNA	auc 37C	0.207767	0.158252	0.523575	6gfw
distance to sigma factor	auc 42C	0.000271017	-0.062212	0.960615	6gfw
distance to rpoC	auc 42C	0.261443	0.215283	0.340958	6gfw
distance to nontemp. DNA	auc 42C	0.740894	0.7247	0.000400334	6gfw
distance to temp. DNA	auc 42C	0.106725	0.0508952	0.605502	6gfw
distance to sigma factor	auc diff.(42C-37C)	0.279575	0.234549	0.340958	6gfw
distance to rpoC	auc diff.(42C-37C)	0.120896	0.0659524	0.59969	6gfw
distance to nontemp. DNA	auc diff.(42C-37C)	0.126289	0.0716822	0.59969	6gfw
distance to temp. DNA	auc diff.(42C-37C)	0.129838	0.0754526	0.59969	6gfw
distance to sigma factor	ddG	0.277571	0.232419	0.340958	6gfw
distance to rpoC	ddG	0.110154	0.0545383	0.603996	6gfw
distance to nontemp. DNA	ddG	0.0310654	-0.029493	0.765958	6gfw
distance to temp. DNA	ddG	0.302869	0.259299	0.340958	6gfw
distance to sigma factor	growth rate 37C	0.320932	0.27849	0.183336	6jbq
distance to rpoC	growth rate 37C	0.320932	0.27849	0.183336	6jbq
distance to nontemp. DNA	growth rate 37C	0.123282	0.0684874	0.641551	6jbq
distance to temp. DNA	growth rate 37C	0.31706	0.274377	0.183336	6jbq
distance to sigma factor	growth rate 42C	0.0237618	-0.0372531	0.804273	6jbq
distance to rpoC	growth rate 42C	0.0237618	-0.0372531	0.804273	6jbq
distance to nontemp. DNA	growth rate 42C	0.00497092	-0.0572184	0.881144	6jbq
distance to temp. DNA	growth rate 42C	0.000321764	-0.0621581	0.976986	6jbq
distance to sigma factor	growth rate diff.(42C-37C)	0.413744	0.377103	0.175105	6jbq
distance to rpoC	growth rate diff.(42C-37C)	0.413744	0.377103	0.175105	6jbq
distance to nontemp. DNA	growth rate diff.(42C-37C)	0.14864	0.0954304	0.570924	6jbq
distance to temp. DNA	growth rate diff.(42C-37C)	0.30205	0.258428	0.183336	6jbq
distance to sigma factor	auc 37C	0.0643157	0.00583539	0.757527	6jbq
distance to rpoC	auc 37C	0.0643157	0.00583539	0.757527	6jbq
distance to nontemp. DNA	auc 37C	0.197836	0.147701	0.40471	6jbq
distance to temp. DNA	auc 37C	0.162045	0.109673	0.570924	6jbq
distance to sigma factor	auc 42C	0.129726	0.0753335	0.625026	6jbq
distance to rpoC	auc 42C	0.129726	0.0753335	0.625026	6jbq
distance to nontemp. DNA	auc 42C	0.116231	0.0609959	0.652102	6jbq
distance to temp. DNA	auc 42C	4.00968e-05	-0.0624574	0.980106	6jbq
distance to sigma factor	auc diff.(42C-37C)	0.291116	0.24681	0.183336	6jbq
distance to rpoC	auc diff.(42C-37C)	0.291116	0.24681	0.183336	6jbq
distance to nontemp. DNA	auc diff.(42C-37C)	0.114082	0.0587118	0.652102	6jbq
distance to temp. DNA	auc diff.(42C-37C)	0.252703	0.205997	0.245543	6jbq
distance to sigma factor	ddG	0.328494	0.286525	0.183336	6jbq
distance to rpoC	ddG	0.328494	0.286525	0.183336	6jbq
distance to nontemp. DNA	ddG	0.265921	0.220041	0.22793	6jbq
distance to temp. DNA	ddG	0.209704	0.16031	0.379073	6jbq
distance to sigma factor	growth rate 37C	0.311689	0.268669	0.292619	6pmj
distance to rpoC	growth rate 37C	0.0631332	0.00457906	0.700537	6pmj
distance to nontemp. DNA	growth rate 37C	0.239123	0.191568	0.337428	6pmj
distance to temp. DNA	growth rate 37C	0.0856183	0.0284694	0.677265	6pmj
distance to sigma factor	growth rate 42C	0.00209462	-0.0602745	0.91705	6pmj
distance to rpoC	growth rate 42C	0.061761	0.00312106	0.700537	6pmj
distance to nontemp. DNA	growth rate 42C	0.0198876	-0.0413695	0.86668	6pmj
distance to temp. DNA	growth rate 42C	0.0344293	-0.0259189	0.827975	6pmj
distance to sigma factor	growth rate diff.(42C-37C)	0.334361	0.292759	0.292619	6pmj
distance to rpoC	growth rate diff.(42C-37C)	0.144213	0.0907267	0.480807	6pmj
distance to nontemp. DNA	growth rate diff.(42C-37C)	0.169338	0.117422	0.415729	6pmj
distance to temp. DNA	growth rate diff.(42C-37C)	0.150373	0.0972716	0.480807	6pmj
distance to sigma factor	auc 37C	0.129882	0.0754999	0.480807	6pmj
distance to rpoC	auc 37C	0.00254248	-0.0597986	0.915311	6pmj
distance to nontemp. DNA	auc 37C	0.00444721	-0.0577748	0.89528	6pmj
distance to temp. DNA	auc 37C	0.226274	0.177916	0.337428	6pmj
distance to sigma factor	auc 42C	0.0299118	-0.0307187	0.849858	6pmj
distance to rpoC	auc 42C	0.127558	0.0730302	0.480807	6pmj
distance to nontemp. DNA	auc 42C	0.676334	0.656105	0.002468	6pmj
distance to temp. DNA	auc 42C	0.169878	0.117996	0.415729	6pmj
distance to sigma factor	auc diff.(42C-37C)	0.307707	0.264439	0.292619	6pmj
distance to rpoC	auc diff.(42C-37C)	0.0817557	0.0243654	0.677265	6pmj
distance to nontemp. DNA	auc diff.(42C-37C)	0.186558	0.135718	0.415729	6pmj
distance to temp. DNA	auc diff.(42C-37C)	0.10987	0.0542369	0.543317	6pmj
distance to sigma factor	ddG	0.177374	0.12596	0.415729	6pmj
distance to rpoC	ddG	0.176026	0.124528	0.415729	6pmj
distance to nontemp. DNA	ddG	0.0114038	-0.0503834	0.872415	6pmj
distance to temp. DNA	ddG	0.384685	0.346227	0.265397	6pmj
distance to sigma factor	growth rate 37C	0.359666	0.319645	0.236126	6uu9
distance to rpoC	growth rate 37C	0.174298	0.122692	0.420724	6uu9
distance to nontemp. DNA	growth rate 37C	0.233877	0.185995	0.355534	6uu9
distance to temp. DNA	growth rate 37C	0.130126	0.0757591	0.536316	6uu9
distance to RNA	growth rate 37C	0.0711345	0.0130804	0.695897	6uu9
distance to sigma factor	growth rate 42C	0.00016368	-0.0623261	0.986727	6uu9
distance to rpoC	growth rate 42C	0.0632794	0.00473434	0.750775	6uu9
distance to nontemp. DNA	growth rate 42C	0.0160787	-0.0454164	0.821847	6uu9
distance to temp. DNA	growth rate 42C	0.00814142	-0.0538497	0.859192	6uu9
distance to RNA	growth rate 42C	0.0972368	0.0408141	0.617723	6uu9
distance to sigma factor	growth rate diff.(42C-37C)	0.346524	0.305682	0.236126	6uu9
distance to rpoC	growth rate diff.(42C-37C)	0.298518	0.254675	0.26949	6uu9
distance to nontemp. DNA	growth rate diff.(42C-37C)	0.171074	0.119266	0.420724	6uu9
distance to temp. DNA	growth rate diff.(42C-37C)	0.164371	0.112144	0.435801	6uu9
distance to RNA	growth rate diff.(42C-37C)	0.18343	0.132395	0.411234	6uu9
distance to sigma factor	auc 37C	0.117674	0.0625289	0.543026	6uu9
distance to rpoC	auc 37C	0.0389413	-0.0211248	0.812333	6uu9
distance to nontemp. DNA	auc 37C	0.00582405	-0.056312	0.877332	6uu9
distance to temp. DNA	auc 37C	0.199004	0.148941	0.411234	6uu9
distance to RNA	auc 37C	0.250091	0.203222	0.316814	6uu9
distance to sigma factor	auc 42C	0.0473344	-0.0122072	0.812333	6uu9
distance to rpoC	auc 42C	0.0940196	0.0373958	0.624087	6uu9
distance to nontemp. DNA	auc 42C	0.691036	0.671725	0.00210745	6uu9
distance to temp. DNA	auc 42C	0.0919445	0.0351911	0.624087	6uu9
distance to RNA	auc 42C	0.156892	0.104197	0.456248	6uu9
distance to sigma factor	auc diff.(42C-37C)	0.314862	0.272041	0.26949	6uu9
distance to rpoC	auc diff.(42C-37C)	0.190387	0.139786	0.411234	6uu9
distance to nontemp. DNA	auc diff.(42C-37C)	0.181099	0.129917	0.411234	6uu9
distance to temp. DNA	auc diff.(42C-37C)	0.13175	0.077484	0.536316	6uu9
distance to RNA	auc diff.(42C-37C)	0.138206	0.0843437	0.524518	6uu9
distance to sigma factor	ddG	0.148257	0.0950233	0.484832	6uu9
distance to rpoC	ddG	0.342459	0.301362	0.236126	6uu9
distance to nontemp. DNA	ddG	0.00786374	-0.0541448	0.859192	6uu9
distance to temp. DNA	ddG	0.270576	0.224988	0.26949	6uu9
distance to RNA	ddG	0.51214	0.481649	0.0461718	6uu9
