# Supplementary material for: Deciphering the Impact of Temperature on Pleiotropic Consequences of RNA Polymerase Mutations
Source: Mol Biol Evol. 2025 Sep 16;42(10):msaf226. doi: 10.1093/molbev/msaf226 (PMC12503110; doi:10.1093/molbev/msaf226)
Supplement: msaf226_Supplementary_Data [file msaf226_supplementary_data.zip › Supplementary Table 6.xlsx]

## Sheet: growth at 37C
24 hour OD600 readings of RNAP/rpoB mutants at 37C
Time(h)	WT	V146F	Q513L	Q513R	S531F	S522F	H526Y	WT	V146F	Q513L	Q513R	S531F	S522F	H526Y	WT	V146F	Q513L	Q513R	S531F	S522F	H526Y	WT	V146F	Q513L	Q513R	S531F	S522F	H526Y	WT	V146F	Q513L	Q513R	S531F	S522F	H526Y	WT	V146F	Q513L	Q513R	S531F	S522F	H526Y
0	0.004	0.002	0.003	0.001	0.006	0.002	0.002	0.002	0.000174074	0.004	0.000374074	0.006	0.006	0.006	0.006	0.002	0.024	0.004	0.006	0.005	0.008	0.006	0.002	0.002	0.004	0.004	0.000974074	0.003	0.005	0.003	0.003	0.000474074	0.004	0.004	0.003	0.004	0.003	0.002	0.004	0.004	0.002	0.002
0.5	0.006	0.009	0.014	0.002	0.007	0.005	0.004	0.004	0.006	0.005	-0.000262963	0.005	0.003	0.004	0.007	0.008	0.026	0.003	0.005	0.005	0.006	0.005	0.004	0.01	0.004	0.003	0.002	0.004	0.006	0.003	0.003	0.009	0.004	0.003	0.004	0.005	0.004	0.003	0.004	0.004	0.003	0.004
1	0.012	0.017	0.042	0.002	0.015	0.008	0.009	0.01	0.015	0.012	0.002	0.009	0.008	0.008	0.014	0.011	0.029	0.005	0.008	0.008	0.01	0.01	0.01	0.017	0.005	0.007	0.006	0.008	0.01	0.006	0.006	0.014	0.007	0.006	0.007	0.01	0.007	0.007	0.008	0.006	0.006	0.007
1.5	0.026	0.029	0.064	0.006	0.026	0.016	0.021	0.023	0.029	0.026	0.004	0.017	0.018	0.02	0.026	0.022	0.036	0.006	0.015	0.015	0.02	0.023	0.021	0.031	0.007	0.016	0.017	0.02	0.018	0.012	0.012	0.017	0.014	0.012	0.015	0.02	0.013	0.013	0.015	0.015	0.015	0.018
2	0.051	0.05	0.093	0.006	0.043	0.031	0.043	0.047	0.046	0.047	0.005	0.031	0.029	0.041	0.046	0.04	0.056	0.008	0.03	0.026	0.04	0.046	0.034	0.047	0.01	0.032	0.037	0.044	0.038	0.021	0.024	0.02	0.023	0.024	0.029	0.046	0.027	0.025	0.029	0.028	0.037	0.039
2.5	0.106	0.093	0.143	0.011	0.077	0.068	0.096	0.099	0.091	0.094	0.011	0.064	0.063	0.093	0.1	0.083	0.098	0.012	0.059	0.054	0.089	0.104	0.068	0.085	0.016	0.066	0.083	0.098	0.083	0.043	0.052	0.026	0.045	0.052	0.066	0.098	0.062	0.056	0.057	0.053	0.078	0.094
3	0.198	0.176	0.225	0.021	0.136	0.143	0.192	0.188	0.174	0.17	0.02	0.118	0.129	0.188	0.192	0.164	0.173	0.021	0.111	0.111	0.184	0.188	0.133	0.151	0.028	0.113	0.153	0.185	0.169	0.092	0.107	0.038	0.089	0.108	0.139	0.179	0.108	0.11	0.109	0.09	0.139	0.174
3.5	0.328	0.3	0.338	0.034	0.216	0.253	0.296	0.316	0.304	0.284	0.037	0.195	0.225	0.299	0.318	0.287	0.281	0.038	0.192	0.205	0.298	0.313	0.235	0.242	0.05	0.189	0.26	0.295	0.285	0.176	0.186	0.066	0.154	0.201	0.23	0.298	0.201	0.187	0.186	0.155	0.245	0.269
4	0.467	0.445	0.473	0.063	0.343	0.393	0.413	0.455	0.45	0.413	0.067	0.317	0.374	0.421	0.463	0.436	0.418	0.066	0.314	0.338	0.417	0.455	0.391	0.39	0.081	0.305	0.382	0.414	0.429	0.304	0.311	0.089	0.245	0.336	0.352	0.443	0.331	0.303	0.312	0.245	0.379	0.386
4.5	0.595	0.598	0.602	0.104	0.471	0.534	0.534	0.59	0.654	0.551	0.11	0.443	0.517	0.542	0.575	0.572	0.541	0.105	0.444	0.459	0.54	0.588	0.533	0.525	0.122	0.439	0.514	0.533	0.556	0.45	0.45	0.128	0.384	0.46	0.476	0.556	0.474	0.434	0.44	0.383	0.496	0.51
5	0.775	0.812	0.767	0.158	0.621	0.665	0.646	0.787	0.871	0.698	0.173	0.575	0.638	0.652	0.694	0.725	0.656	0.157	0.572	0.584	0.647	0.73	0.694	0.635	0.18	0.57	0.65	0.647	0.681	0.601	0.569	0.207	0.507	0.589	0.589	0.694	0.619	0.56	0.55	0.501	0.633	0.618
5.5	0.925	0.99	0.932	0.224	0.778	0.809	0.768	0.953	1.026	0.895	0.232	0.77	0.78	0.778	0.837	0.881	0.798	0.216	0.715	0.695	0.759	0.891	0.887	0.828	0.245	0.72	0.829	0.763	0.849	0.775	0.724	0.249	0.642	0.73	0.706	0.874	0.804	0.686	0.702	0.622	0.846	0.735
6	1.103	1.144	1.104	0.281	0.979	0.913	0.87	1.122	1.17	1.09	0.307	0.941	0.886	0.874	0.957	1.025	0.951	0.263	0.852	0.81	0.865	1.04	1.034	0.973	0.326	0.877	1.004	0.868	1.014	0.948	0.89	0.32	0.818	0.85	0.824	1.044	0.956	0.864	0.871	0.799	1.029	0.854
6.5	1.216	1.263	1.241	0.315	1.128	0.996	0.94	1.243	1.282	1.211	0.327	1.107	0.968	0.946	1.084	1.119	1.072	0.318	0.976	0.885	0.946	1.159	1.174	1.149	0.387	1.031	1.098	0.945	1.14	1.055	1.058	0.382	0.964	0.936	0.91	1.169	1.079	1.024	1.069	0.965	1.109	0.944
7	1.323	1.356	1.327	0.4	1.248	1.07	1.015	1.333	1.37	1.302	0.403	1.226	1.04	1.016	1.184	1.212	1.174	0.362	1.098	0.954	1.007	1.264	1.255	1.235	0.448	1.161	1.167	1.014	1.255	1.204	1.182	0.458	1.113	1.014	0.978	1.287	1.2	1.144	1.167	1.107	1.176	1.011
7.5	1.416	1.436	1.429	0.477	1.359	1.132	1.078	1.432	1.427	1.393	0.475	1.328	1.116	1.08	1.272	1.312	1.276	0.434	1.216	1.019	1.066	1.354	1.361	1.336	0.526	1.278	1.231	1.078	1.346	1.294	1.276	0.525	1.232	1.093	1.046	1.384	1.314	1.246	1.274	1.244	1.24	1.078
8	1.497	1.501	1.483	0.56	1.431	1.213	1.14	1.504	1.49	1.458	0.565	1.42	1.232	1.149	1.348	1.366	1.333	0.49	1.308	1.084	1.127	1.44	1.42	1.407	0.585	1.361	1.308	1.15	1.422	1.36	1.355	0.588	1.318	1.191	1.109	1.451	1.379	1.327	1.357	1.332	1.326	1.151
8.5	1.559	1.532	1.528	0.688	1.496	1.273	1.204	1.553	1.521	1.498	0.711	1.476	1.305	1.205	1.409	1.399	1.377	0.564	1.368	1.14	1.181	1.497	1.452	1.452	0.664	1.426	1.356	1.205	1.488	1.42	1.408	0.681	1.385	1.254	1.172	1.516	1.423	1.378	1.41	1.402	1.362	1.202
9	1.637	1.594	1.59	0.844	1.563	1.348	1.272	1.622	1.574	1.555	0.879	1.563	1.405	1.269	1.48	1.471	1.462	0.682	1.47	1.198	1.236	1.556	1.506	1.511	0.791	1.502	1.418	1.273	1.556	1.461	1.469	0.817	1.463	1.338	1.232	1.577	1.469	1.442	1.475	1.482	1.432	1.272
9.5	1.697	1.634	1.649	1.028	1.627	1.441	1.346	1.666	1.622	1.604	1.05	1.62	1.502	1.35	1.535	1.5	1.495	0.806	1.525	1.26	1.279	1.622	1.546	1.557	0.905	1.552	1.477	1.362	1.615	1.502	1.515	0.951	1.523	1.424	1.298	1.646	1.518	1.484	1.528	1.537	1.494	1.342
10	1.729	1.684	1.702	1.18	1.692	1.516	1.402	1.721	1.663	1.645	1.17	1.674	1.564	1.406	1.598	1.552	1.556	0.906	1.592	1.319	1.336	1.662	1.585	1.605	1.017	1.614	1.529	1.434	1.679	1.552	1.564	1.078	1.582	1.489	1.356	1.698	1.556	1.529	1.575	1.588	1.549	1.409
10.5	1.769	1.712	1.739	1.277	1.742	1.584	1.488	1.769	1.698	1.683	1.289	1.71	1.63	1.508	1.667	1.609	1.619	1.004	1.66	1.403	1.387	1.711	1.632	1.656	1.13	1.669	1.58	1.521	1.731	1.604	1.615	1.179	1.628	1.567	1.421	1.746	1.603	1.576	1.619	1.639	1.615	1.493
11	1.792	1.724	1.746	1.358	1.764	1.624	1.561	1.783	1.699	1.694	1.354	1.738	1.67	1.615	1.68	1.617	1.635	1.093	1.675	1.497	1.43	1.763	1.652	1.68	1.22	1.697	1.615	1.599	1.758	1.624	1.646	1.264	1.665	1.606	1.537	1.776	1.63	1.617	1.649	1.681	1.655	1.567
11.5	1.834	1.748	1.78	1.438	1.794	1.676	1.615	1.83	1.732	1.738	1.444	1.76	1.701	1.635	1.744	1.659	1.676	1.183	1.738	1.542	1.472	1.784	1.68	1.711	1.301	1.741	1.658	1.651	1.803	1.66	1.689	1.351	1.717	1.661	1.589	1.814	1.659	1.649	1.688	1.728	1.704	1.62
12	1.854	1.769	1.801	1.49	1.816	1.72	1.682	1.845	1.75	1.755	1.475	1.789	1.734	1.702	1.773	1.681	1.7	1.246	1.777	1.595	1.505	1.817	1.692	1.735	1.354	1.765	1.682	1.68	1.823	1.68	1.707	1.392	1.743	1.686	1.644	1.838	1.689	1.675	1.704	1.761	1.733	1.661
12.5	1.876	1.78	1.809	1.536	1.821	1.736	1.723	1.862	1.771	1.774	1.519	1.803	1.749	1.734	1.799	1.7	1.724	1.302	1.792	1.628	1.53	1.828	1.714	1.757	1.396	1.791	1.704	1.714	1.845	1.693	1.728	1.446	1.769	1.713	1.686	1.855	1.7	1.694	1.728	1.778	1.748	1.704
13	1.888	1.786	1.82	1.565	1.841	1.749	1.736	1.883	1.78	1.787	1.547	1.824	1.769	1.763	1.827	1.717	1.749	1.345	1.822	1.664	1.557	1.853	1.738	1.772	1.433	1.821	1.726	1.757	1.868	1.721	1.75	1.485	1.793	1.738	1.74	1.878	1.722	1.719	1.753	1.804	1.779	1.75
13.5	1.897	1.798	1.836	1.595	1.849	1.766	1.779	1.884	1.789	1.797	1.576	1.834	1.78	1.792	1.839	1.732	1.757	1.376	1.836	1.686	1.594	1.865	1.741	1.782	1.462	1.824	1.734	1.779	1.871	1.727	1.756	1.504	1.803	1.748	1.764	1.892	1.746	1.732	1.763	1.814	1.787	1.768
14	1.922	1.829	1.85	1.62	1.879	1.787	1.815	1.89	1.803	1.803	1.592	1.856	1.784	1.825	1.859	1.742	1.772	1.408	1.849	1.708	1.641	1.873	1.749	1.789	1.475	1.831	1.74	1.798	1.887	1.738	1.768	1.527	1.817	1.76	1.796	1.922	1.764	1.754	1.776	1.835	1.805	1.79
14.5	1.945	1.834	1.864	1.632	1.887	1.801	1.847	1.91	1.808	1.808	1.603	1.87	1.807	1.863	1.86	1.755	1.794	1.42	1.87	1.722	1.746	1.91	1.764	1.809	1.504	1.848	1.75	1.819	1.91	1.756	1.787	1.55	1.835	1.774	1.826	1.931	1.784	1.77	1.79	1.853	1.815	1.826
15	1.948	1.838	1.868	1.621	1.892	1.79	1.846	1.898	1.808	1.807	1.598	1.871	1.795	1.856	1.866	1.756	1.793	1.444	1.885	1.721	1.748	1.904	1.77	1.81	1.511	1.848	1.748	1.831	1.91	1.76	1.792	1.551	1.836	1.771	1.837	1.935	1.789	1.775	1.806	1.86	1.819	1.838
15.5	1.948	1.838	1.858	1.623	1.897	1.788	1.841	1.883	1.81	1.798	1.596	1.876	1.803	1.865	1.865	1.753	1.79	1.461	1.875	1.713	1.763	1.902	1.775	1.806	1.52	1.855	1.753	1.83	1.91	1.766	1.792	1.554	1.839	1.767	1.842	1.941	1.805	1.78	1.812	1.861	1.822	1.85
16	1.948	1.846	1.872	1.624	1.908	1.797	1.866	1.875	1.807	1.794	1.594	1.894	1.805	1.869	1.883	1.761	1.795	1.477	1.898	1.727	1.773	1.901	1.775	1.811	1.516	1.868	1.748	1.843	1.924	1.784	1.798	1.55	1.845	1.769	1.853	1.945	1.813	1.807	1.813	1.873	1.821	1.864
16.5	1.95	1.851	1.871	1.618	1.906	1.796	1.874	1.869	1.797	1.781	1.582	1.892	1.797	1.883	1.876	1.76	1.806	1.474	1.891	1.722	1.817	1.891	1.773	1.797	1.512	1.856	1.745	1.847	1.917	1.778	1.794	1.556	1.858	1.775	1.876	1.941	1.824	1.805	1.814	1.87	1.823	1.878
17	1.938	1.848	1.882	1.627	1.9	1.806	1.89	1.839	1.793	1.768	1.582	1.882	1.788	1.876	1.875	1.77	1.806	1.474	1.902	1.73	1.838	1.87	1.758	1.78	1.497	1.843	1.738	1.847	1.907	1.772	1.789	1.546	1.853	1.768	1.873	1.938	1.818	1.8	1.804	1.875	1.826	1.876
17.5	1.928	1.845	1.866	1.622	1.894	1.806	1.894	1.828	1.774	1.763	1.574	1.871	1.785	1.866	1.856	1.761	1.8	1.462	1.907	1.725	1.858	1.868	1.749	1.769	1.5	1.83	1.742	1.841	1.901	1.772	1.782	1.539	1.838	1.767	1.879	1.934	1.827	1.805	1.812	1.867	1.831	1.886
18	1.906	1.823	1.857	1.606	1.868	1.791	1.863	1.812	1.766	1.748	1.574	1.849	1.779	1.862	1.838	1.753	1.793	1.468	1.9	1.717	1.848	1.833	1.73	1.756	1.485	1.81	1.721	1.824	1.886	1.768	1.775	1.536	1.838	1.759	1.868	1.91	1.812	1.789	1.804	1.852	1.815	1.869
18.5	1.899	1.815	1.847	1.617	1.858	1.802	1.876	1.79	1.749	1.734	1.58	1.839	1.773	1.849	1.83	1.74	1.784	1.451	1.886	1.71	1.863	1.821	1.715	1.743	1.479	1.795	1.713	1.818	1.866	1.757	1.756	1.531	1.814	1.752	1.865	1.906	1.815	1.788	1.79	1.835	1.812	1.872
19	1.871	1.784	1.823	1.608	1.839	1.791	1.865	1.751	1.71	1.7	1.552	1.809	1.748	1.836	1.794	1.702	1.757	1.434	1.858	1.692	1.86	1.795	1.691	1.711	1.465	1.764	1.694	1.79	1.841	1.74	1.737	1.528	1.8	1.732	1.833	1.88	1.798	1.788	1.777	1.815	1.802	1.853
19.5	1.856	1.768	1.812	1.612	1.817	1.778	1.851	1.746	1.703	1.686	1.556	1.783	1.743	1.827	1.784	1.706	1.747	1.427	1.831	1.681	1.848	1.776	1.677	1.702	1.468	1.734	1.678	1.778	1.825	1.727	1.724	1.518	1.776	1.72	1.83	1.865	1.786	1.765	1.769	1.795	1.789	1.845
20	1.845	1.756	1.789	1.612	1.81	1.775	1.845	1.73	1.68	1.672	1.549	1.757	1.729	1.815	1.77	1.686	1.745	1.429	1.816	1.66	1.837	1.751	1.661	1.686	1.452	1.722	1.668	1.77	1.813	1.722	1.717	1.53	1.756	1.718	1.82	1.855	1.776	1.755	1.761	1.787	1.783	1.838
20.5	1.835	1.732	1.769	1.6	1.785	1.763	1.829	1.709	1.653	1.641	1.522	1.743	1.706	1.794	1.738	1.662	1.698	1.413	1.775	1.641	1.822	1.732	1.646	1.664	1.452	1.686	1.65	1.75	1.781	1.694	1.691	1.502	1.724	1.695	1.799	1.834	1.757	1.742	1.735	1.761	1.765	1.823
21	1.811	1.714	1.754	1.587	1.775	1.754	1.828	1.688	1.638	1.63	1.508	1.717	1.697	1.79	1.715	1.658	1.698	1.408	1.754	1.621	1.796	1.705	1.623	1.65	1.441	1.676	1.632	1.732	1.769	1.685	1.679	1.505	1.712	1.677	1.785	1.828	1.742	1.724	1.723	1.748	1.761	1.81
21.5	1.798	1.697	1.732	1.583	1.747	1.731	1.804	1.67	1.624	1.606	1.501	1.697	1.685	1.77	1.705	1.636	1.68	1.398	1.738	1.604	1.791	1.685	1.6	1.623	1.417	1.646	1.609	1.703	1.741	1.663	1.648	1.49	1.689	1.655	1.766	1.804	1.724	1.703	1.697	1.724	1.738	1.794
22	1.791	1.677	1.714	1.569	1.734	1.713	1.791	1.663	1.613	1.601	1.487	1.683	1.665	1.755	1.68	1.637	1.675	1.4	1.728	1.596	1.77	1.671	1.588	1.616	1.412	1.634	1.596	1.693	1.733	1.651	1.65	1.487	1.675	1.646	1.751	1.792	1.708	1.689	1.683	1.715	1.736	1.777
22.5	1.774	1.662	1.698	1.551	1.721	1.703	1.784	1.641	1.592	1.571	1.473	1.667	1.661	1.75	1.663	1.608	1.648	1.383	1.708	1.573	1.754	1.646	1.563	1.594	1.4	1.623	1.574	1.673	1.712	1.631	1.626	1.472	1.657	1.622	1.729	1.777	1.692	1.673	1.665	1.702	1.72	1.757
23	1.754	1.64	1.676	1.534	1.696	1.68	1.761	1.623	1.567	1.559	1.45	1.644	1.643	1.733	1.626	1.583	1.627	1.37	1.679	1.549	1.731	1.625	1.549	1.572	1.391	1.597	1.56	1.651	1.689	1.615	1.606	1.461	1.645	1.604	1.708	1.766	1.674	1.655	1.648	1.686	1.705	1.741
23.5	1.746	1.627	1.661	1.521	1.681	1.675	1.761	1.612	1.555	1.55	1.441	1.627	1.629	1.719	1.609	1.577	1.621	1.369	1.658	1.532	1.714	1.618	1.538	1.56	1.385	1.592	1.547	1.638	1.67	1.592	1.591	1.455	1.635	1.592	1.696	1.754	1.667	1.649	1.629	1.677	1.696	1.732
24	1.731	1.613	1.647	1.51	1.671	1.66	1.752	1.602	1.538	1.534	1.426	1.618	1.621	1.712	1.597	1.565	1.603	1.355	1.647	1.523	1.699	1.608	1.522	1.544	1.375	1.572	1.532	1.622	1.657	1.576	1.574	1.437	1.617	1.575	1.676	1.736	1.642	1.629	1.61	1.66	1.686	1.716

## Sheet: growth at 42C
24 hour OD600 readings of RNAP/rpoB mutants at 42C
Time(h)	WT	V146F	Q513L	Q513R	S531F	S522F	H526Y	WT	V146F	Q513L	Q513R	S531F	S522F	H526Y	WT	V146F	Q513L	Q513R	S531F	S522F	H526Y	WT	V146F	Q513L	Q513R	S531F	S522F	H526Y	WT	V146F	Q513L	Q513R	S531F	S522F	H526Y	WT	V146F	Q513L	Q513R	S531F	S522F	H526Y
0	0.007	0.002	0.004	0.003	0.002	0.003	0.002	0.006	0.004	0.003	0.000433333	0.004	0.006	0.003	0.004	0.007	0.004	0.004	0.002	0.004	0.005	0.004	0.004	0.003	0.005	0.086	0.004	0.008	0.005	0.009	0.005	0.002	0.008	0.005	0.006	0.005	0.005	0.007	0.003	0.004	0.005	0.003
0.5	0.006	0.004	0.018	0.002	0.005	0.005	0.004	0.006	0.004	0.003	-0.001	0.005	0.015	0.004	0.007	0.003	0.008	0.004	0.006	0.009	0.006	0.005	0.004	0.000537037	0.002	0.007	0.003	0.004	0.005	0.004	0.004	-0.000262963	0.004	0.006	0.005	0.004	0.006	0.004	0.000537037	0.004	0.004	0.004
1	0.015	0.01	0.026	0.006	0.012	0.011	0.011	0.014	0.011	0.012	0.000205556	0.015	0.011	0.01	0.015	0.008	0.012	0.003	0.011	0.015	0.012	0.012	0.012	0.005	0.002	0.01	0.008	0.01	0.011	0.009	0.01	0.001	0.009	0.011	0.011	0.009	0.012	0.011	0.001	0.008	0.007	0.009
1.5	0.038	0.025	0.042	0.01	0.028	0.021	0.026	0.041	0.034	0.037	0.005	0.035	0.028	0.024	0.037	0.022	0.028	0.007	0.026	0.023	0.027	0.03	0.024	0.017	0.007	0.029	0.017	0.024	0.026	0.024	0.028	0.005	0.021	0.019	0.026	0.022	0.029	0.031	0.004	0.019	0.015	0.021
2	0.109	0.069	0.091	0.024	0.071	0.043	0.067	0.13	0.086	0.093	0.018	0.094	0.056	0.066	0.101	0.063	0.067	0.016	0.064	0.04	0.066	0.089	0.068	0.053	0.018	0.072	0.036	0.063	0.074	0.066	0.079	0.013	0.05	0.034	0.065	0.063	0.078	0.092	0.011	0.048	0.029	0.051
2.5	0.225	0.168	0.183	0.058	0.16	0.084	0.159	0.27	0.21	0.222	0.048	0.18	0.101	0.154	0.214	0.16	0.163	0.036	0.144	0.075	0.154	0.201	0.171	0.138	0.045	0.155	0.073	0.152	0.174	0.159	0.171	0.034	0.121	0.071	0.154	0.158	0.171	0.188	0.021	0.111	0.058	0.126
3	0.4	0.319	0.329	0.12	0.291	0.164	0.267	0.464	0.432	0.414	0.107	0.318	0.188	0.257	0.376	0.312	0.301	0.08	0.273	0.133	0.258	0.362	0.32	0.265	0.098	0.311	0.14	0.253	0.324	0.304	0.323	0.076	0.232	0.141	0.263	0.295	0.319	0.348	0.05	0.215	0.118	0.219
3.5	0.571	0.508	0.507	0.226	0.465	0.271	0.399	0.653	0.653	0.608	0.196	0.505	0.29	0.378	0.533	0.488	0.459	0.16	0.445	0.216	0.383	0.529	0.501	0.433	0.184	0.49	0.229	0.378	0.492	0.494	0.501	0.151	0.39	0.238	0.387	0.467	0.516	0.534	0.103	0.383	0.212	0.35
4	0.691	0.631	0.626	0.341	0.613	0.35	0.514	0.812	0.828	0.758	0.305	0.65	0.372	0.502	0.658	0.631	0.596	0.261	0.594	0.283	0.506	0.671	0.645	0.588	0.296	0.634	0.312	0.499	0.631	0.648	0.64	0.258	0.536	0.324	0.502	0.606	0.662	0.667	0.185	0.541	0.309	0.468
4.5	0.83	0.74	0.723	0.502	0.722	0.43	0.637	0.954	0.918	0.877	0.454	0.78	0.44	0.616	0.783	0.751	0.698	0.387	0.704	0.34	0.62	0.807	0.762	0.7	0.441	0.753	0.384	0.612	0.768	0.767	0.746	0.397	0.645	0.418	0.618	0.742	0.79	0.771	0.288	0.667	0.41	0.582
5	0.929	0.842	0.82	0.639	0.822	0.537	0.76	1.068	1.036	0.99	0.632	0.935	0.51	0.739	0.902	0.889	0.808	0.544	0.836	0.405	0.73	0.937	0.889	0.806	0.586	0.879	0.474	0.731	0.91	0.892	0.866	0.54	0.751	0.552	0.731	0.882	0.912	0.882	0.43	0.793	0.557	0.7
5.5	0.991	0.901	0.886	0.742	0.888	0.633	0.85	1.147	1.136	1.082	0.753	1.029	0.572	0.845	0.971	0.94	0.868	0.652	0.918	0.478	0.827	1.034	0.966	0.881	0.702	0.973	0.572	0.84	0.992	0.97	0.923	0.648	0.823	0.683	0.832	0.966	0.987	0.955	0.556	0.872	0.678	0.804
6	1.086	0.986	0.966	0.858	0.984	0.747	0.943	1.222	1.223	1.19	0.91	1.119	0.648	0.938	1.05	1.114	1.02	0.79	1.032	0.564	0.916	1.11	1.128	1.007	0.816	1.053	0.671	0.928	1.085	1.134	1.05	0.774	0.923	0.792	0.916	1.059	1.138	1.069	0.664	0.984	0.796	0.902
6.5	1.15	1.066	1.033	0.941	1.07	0.848	1.01	1.277	1.27	1.233	1.01	1.204	0.73	1.022	1.118	1.183	1.094	0.905	1.108	0.65	0.986	1.191	1.182	1.073	0.917	1.145	0.77	1.004	1.148	1.175	1.118	0.884	0.989	0.902	0.982	1.125	1.186	1.136	0.8	1.061	0.91	0.972
7	1.231	1.152	1.114	1.019	1.164	0.946	1.072	1.33	1.339	1.299	1.098	1.276	0.812	1.086	1.202	1.259	1.176	1.009	1.212	0.739	1.042	1.252	1.251	1.147	0.996	1.223	0.872	1.065	1.222	1.258	1.208	0.978	1.088	1.01	1.042	1.199	1.272	1.225	0.897	1.161	1.018	1.036
7.5	1.295	1.22	1.182	1.084	1.236	1.03	1.126	1.385	1.388	1.355	1.154	1.333	0.89	1.146	1.254	1.313	1.25	1.093	1.311	0.831	1.096	1.298	1.3	1.212	1.058	1.304	0.976	1.125	1.299	1.319	1.286	1.074	1.203	1.12	1.099	1.278	1.345	1.304	1.003	1.255	1.111	1.1
8	1.344	1.286	1.241	1.149	1.297	1.11	1.174	1.414	1.42	1.399	1.223	1.397	0.984	1.207	1.288	1.358	1.304	1.148	1.367	0.928	1.152	1.347	1.346	1.272	1.128	1.37	1.072	1.178	1.346	1.372	1.35	1.143	1.267	1.201	1.145	1.335	1.399	1.366	1.068	1.328	1.182	1.153
8.5	1.408	1.348	1.3	1.208	1.362	1.167	1.224	1.462	1.466	1.441	1.281	1.452	1.06	1.276	1.374	1.417	1.368	1.215	1.417	1.025	1.194	1.412	1.403	1.334	1.198	1.432	1.156	1.224	1.401	1.423	1.404	1.212	1.322	1.267	1.195	1.387	1.446	1.423	1.141	1.399	1.25	1.199
9	1.462	1.405	1.366	1.264	1.423	1.228	1.267	1.482	1.479	1.466	1.332	1.491	1.142	1.349	1.413	1.448	1.413	1.275	1.479	1.085	1.244	1.478	1.455	1.398	1.277	1.495	1.209	1.275	1.487	1.484	1.476	1.28	1.374	1.326	1.246	1.46	1.499	1.48	1.204	1.435	1.298	1.247
9.5	1.534	1.484	1.455	1.346	1.514	1.308	1.318	1.503	1.507	1.496	1.37	1.527	1.198	1.454	1.471	1.484	1.448	1.322	1.509	1.156	1.294	1.507	1.488	1.44	1.312	1.527	1.268	1.329	1.515	1.514	1.508	1.337	1.448	1.37	1.292	1.496	1.529	1.521	1.277	1.507	1.354	1.299
10	1.55	1.502	1.474	1.371	1.544	1.343	1.344	1.525	1.532	1.525	1.41	1.566	1.245	1.482	1.512	1.526	1.502	1.372	1.575	1.207	1.322	1.554	1.533	1.493	1.37	1.587	1.331	1.359	1.557	1.548	1.557	1.399	1.53	1.436	1.324	1.54	1.57	1.566	1.338	1.569	1.407	1.341
10.5	1.566	1.537	1.52	1.414	1.598	1.389	1.38	1.541	1.556	1.559	1.437	1.601	1.29	1.527	1.545	1.555	1.539	1.414	1.614	1.278	1.355	1.567	1.554	1.522	1.399	1.611	1.376	1.404	1.568	1.567	1.579	1.428	1.57	1.481	1.36	1.574	1.598	1.599	1.384	1.614	1.459	1.379
11	1.589	1.565	1.56	1.458	1.642	1.433	1.404	1.554	1.563	1.57	1.478	1.629	1.338	1.557	1.55	1.563	1.56	1.427	1.616	1.302	1.377	1.554	1.558	1.538	1.408	1.625	1.394	1.438	1.555	1.566	1.589	1.438	1.579	1.497	1.396	1.573	1.603	1.614	1.411	1.637	1.484	1.424
11.5	1.614	1.592	1.588	1.498	1.684	1.459	1.426	1.551	1.565	1.572	1.489	1.637	1.367	1.584	1.566	1.584	1.581	1.446	1.652	1.339	1.395	1.58	1.578	1.57	1.446	1.669	1.433	1.444	1.575	1.591	1.62	1.478	1.624	1.533	1.409	1.588	1.624	1.641	1.456	1.681	1.527	1.437
12	1.637	1.613	1.623	1.525	1.726	1.494	1.45	1.566	1.59	1.62	1.525	1.674	1.403	1.614	1.584	1.605	1.613	1.489	1.699	1.378	1.417	1.607	1.601	1.593	1.48	1.694	1.46	1.476	1.611	1.615	1.646	1.5	1.649	1.556	1.434	1.628	1.651	1.668	1.48	1.702	1.552	1.466
12.5	1.661	1.642	1.651	1.539	1.752	1.52	1.466	1.574	1.605	1.641	1.527	1.683	1.42	1.625	1.595	1.613	1.63	1.514	1.718	1.399	1.429	1.62	1.626	1.616	1.511	1.728	1.481	1.492	1.633	1.626	1.671	1.525	1.686	1.574	1.44	1.648	1.662	1.688	1.515	1.726	1.584	1.482
13	1.684	1.656	1.67	1.558	1.773	1.552	1.488	1.579	1.603	1.642	1.535	1.7	1.43	1.632	1.6	1.621	1.638	1.517	1.724	1.406	1.44	1.639	1.64	1.635	1.507	1.749	1.496	1.518	1.656	1.645	1.693	1.526	1.706	1.594	1.461	1.675	1.682	1.712	1.529	1.762	1.598	1.499
13.5	1.691	1.644	1.661	1.547	1.777	1.548	1.484	1.575	1.598	1.636	1.532	1.716	1.435	1.637	1.612	1.632	1.656	1.52	1.75	1.43	1.435	1.653	1.648	1.652	1.52	1.757	1.518	1.527	1.658	1.653	1.695	1.524	1.715	1.603	1.451	1.682	1.689	1.723	1.541	1.78	1.61	1.499
14	1.708	1.655	1.678	1.565	1.805	1.57	1.502	1.581	1.6	1.639	1.522	1.709	1.444	1.636	1.611	1.622	1.655	1.524	1.75	1.45	1.478	1.654	1.639	1.646	1.509	1.761	1.534	1.601	1.666	1.647	1.686	1.529	1.737	1.62	1.548	1.705	1.697	1.73	1.544	1.787	1.632	1.562
14.5	1.728	1.69	1.714	1.593	1.835	1.602	1.539	1.594	1.584	1.634	1.514	1.704	1.448	1.65	1.613	1.612	1.654	1.519	1.753	1.47	1.588	1.672	1.649	1.658	1.518	1.769	1.552	1.656	1.696	1.656	1.708	1.54	1.761	1.627	1.638	1.746	1.718	1.752	1.557	1.818	1.637	1.611
15	1.728	1.702	1.72	1.606	1.825	1.583	1.511	1.588	1.559	1.605	1.506	1.694	1.43	1.644	1.622	1.617	1.655	1.513	1.758	1.463	1.505	1.671	1.656	1.649	1.509	1.772	1.528	1.612	1.683	1.652	1.697	1.532	1.728	1.606	1.565	1.736	1.715	1.747	1.538	1.799	1.627	1.591
15.5	1.715	1.69	1.715	1.62	1.819	1.556	1.506	1.578	1.556	1.604	1.486	1.684	1.419	1.629	1.641	1.62	1.658	1.513	1.77	1.463	1.507	1.682	1.656	1.658	1.509	1.775	1.526	1.613	1.686	1.655	1.702	1.553	1.76	1.609	1.582	1.736	1.715	1.749	1.555	1.82	1.635	1.629
16	1.725	1.699	1.734	1.648	1.833	1.563	1.537	1.567	1.545	1.595	1.48	1.674	1.407	1.608	1.637	1.601	1.639	1.503	1.755	1.457	1.526	1.684	1.634	1.638	1.503	1.758	1.526	1.631	1.695	1.628	1.669	1.556	1.75	1.592	1.587	1.73	1.714	1.746	1.552	1.809	1.613	1.623
16.5	1.735	1.707	1.735	1.655	1.83	1.559	1.574	1.555	1.54	1.595	1.474	1.667	1.4	1.607	1.648	1.611	1.637	1.512	1.735	1.444	1.57	1.673	1.647	1.649	1.502	1.753	1.504	1.619	1.684	1.628	1.668	1.546	1.732	1.58	1.615	1.733	1.699	1.745	1.56	1.797	1.607	1.645
17	1.712	1.687	1.712	1.644	1.811	1.521	1.541	1.535	1.525	1.574	1.456	1.639	1.365	1.603	1.645	1.59	1.606	1.512	1.737	1.434	1.515	1.673	1.627	1.621	1.512	1.751	1.511	1.591	1.68	1.614	1.658	1.564	1.749	1.574	1.549	1.732	1.697	1.727	1.58	1.796	1.594	1.604
17.5	1.705	1.679	1.705	1.646	1.802	1.499	1.541	1.533	1.518	1.562	1.434	1.643	1.35	1.582	1.637	1.577	1.604	1.531	1.745	1.42	1.509	1.661	1.618	1.636	1.523	1.74	1.494	1.578	1.669	1.616	1.662	1.552	1.736	1.563	1.57	1.721	1.681	1.713	1.587	1.786	1.589	1.635
18	1.694	1.676	1.701	1.643	1.799	1.5	1.558	1.526	1.512	1.547	1.437	1.636	1.34	1.576	1.634	1.578	1.588	1.538	1.758	1.413	1.513	1.645	1.622	1.644	1.529	1.732	1.486	1.583	1.628	1.6	1.652	1.543	1.724	1.552	1.597	1.69	1.652	1.686	1.574	1.762	1.582	1.663
18.5	1.687	1.673	1.688	1.636	1.784	1.48	1.54	1.514	1.508	1.548	1.428	1.63	1.333	1.577	1.624	1.572	1.584	1.518	1.74	1.395	1.537	1.633	1.615	1.646	1.513	1.715	1.478	1.594	1.631	1.6	1.659	1.534	1.711	1.531	1.59	1.683	1.644	1.684	1.564	1.747	1.562	1.636
19	1.686	1.663	1.694	1.65	1.785	1.472	1.541	1.506	1.497	1.541	1.431	1.624	1.326	1.571	1.612	1.573	1.587	1.493	1.704	1.371	1.571	1.638	1.617	1.623	1.493	1.713	1.462	1.603	1.621	1.603	1.653	1.526	1.698	1.538	1.614	1.667	1.636	1.674	1.563	1.73	1.537	1.631
19.5	1.689	1.674	1.694	1.662	1.79	1.489	1.553	1.5	1.496	1.529	1.422	1.61	1.306	1.579	1.607	1.58	1.598	1.499	1.696	1.361	1.547	1.624	1.607	1.626	1.497	1.691	1.443	1.587	1.612	1.6	1.647	1.53	1.698	1.524	1.619	1.658	1.637	1.668	1.567	1.731	1.523	1.653
20	1.688	1.666	1.687	1.653	1.783	1.488	1.554	1.492	1.482	1.517	1.418	1.602	1.299	1.572	1.611	1.573	1.595	1.508	1.698	1.368	1.542	1.616	1.589	1.616	1.502	1.679	1.44	1.583	1.614	1.587	1.629	1.532	1.685	1.526	1.595	1.648	1.621	1.652	1.549	1.719	1.511	1.641
20.5	1.687	1.666	1.682	1.649	1.78	1.476	1.563	1.494	1.481	1.51	1.449	1.602	1.287	1.581	1.602	1.562	1.58	1.494	1.687	1.359	1.538	1.592	1.565	1.598	1.482	1.66	1.413	1.578	1.584	1.563	1.609	1.514	1.662	1.501	1.578	1.638	1.616	1.65	1.556	1.714	1.501	1.634
21	1.684	1.652	1.674	1.65	1.775	1.456	1.553	1.484	1.47	1.506	1.445	1.592	1.278	1.58	1.589	1.551	1.58	1.495	1.673	1.318	1.511	1.583	1.556	1.587	1.48	1.644	1.39	1.564	1.574	1.553	1.602	1.509	1.651	1.487	1.565	1.617	1.6	1.636	1.547	1.693	1.49	1.637
21.5	1.678	1.653	1.671	1.657	1.773	1.442	1.556	1.485	1.464	1.492	1.422	1.584	1.268	1.573	1.579	1.538	1.565	1.486	1.663	1.31	1.539	1.578	1.543	1.577	1.472	1.643	1.376	1.585	1.579	1.55	1.594	1.501	1.647	1.476	1.587	1.616	1.591	1.623	1.534	1.686	1.479	1.617
22	1.671	1.638	1.658	1.646	1.754	1.416	1.542	1.474	1.447	1.488	1.429	1.575	1.262	1.557	1.564	1.529	1.546	1.473	1.661	1.309	1.548	1.567	1.535	1.561	1.465	1.634	1.368	1.581	1.568	1.542	1.577	1.5	1.638	1.465	1.577	1.606	1.586	1.614	1.532	1.679	1.474	1.611
22.5	1.67	1.641	1.655	1.653	1.762	1.399	1.541	1.475	1.45	1.503	1.434	1.581	1.254	1.561	1.574	1.531	1.546	1.474	1.652	1.277	1.529	1.563	1.533	1.565	1.47	1.635	1.359	1.559	1.571	1.544	1.581	1.501	1.634	1.452	1.566	1.603	1.585	1.618	1.531	1.685	1.461	1.61
23	1.674	1.645	1.659	1.665	1.759	1.407	1.553	1.473	1.449	1.492	1.423	1.571	1.241	1.544	1.551	1.51	1.528	1.458	1.644	1.255	1.511	1.548	1.518	1.543	1.456	1.626	1.337	1.539	1.553	1.524	1.56	1.489	1.619	1.429	1.549	1.586	1.566	1.596	1.521	1.674	1.425	1.586
23.5	1.682	1.641	1.649	1.664	1.76	1.396	1.55	1.462	1.439	1.477	1.42	1.564	1.232	1.53	1.549	1.512	1.524	1.461	1.644	1.233	1.497	1.543	1.509	1.534	1.45	1.62	1.326	1.522	1.549	1.509	1.545	1.476	1.605	1.414	1.533	1.583	1.564	1.588	1.512	1.664	1.412	1.566
24	1.673	1.634	1.644	1.661	1.756	1.361	1.547	1.466	1.436	1.472	1.413	1.559	1.216	1.53	1.532	1.504	1.518	1.456	1.63	1.22	1.489	1.539	1.508	1.533	1.448	1.613	1.316	1.514	1.548	1.511	1.549	1.487	1.611	1.41	1.527	1.581	1.566	1.595	1.52	1.661	1.407	1.557
